# Supplementary material for: Super-enhancers mediates SLC7A11 via FOXA1 to regulate disulfidptosis in prostate cancer
Source: Cell Death Dis. 2025 Dec 3;17(1):63. doi: 10.1038/s41419-025-08227-2 (PMC12827458; doi:10.1038/s41419-025-08227-2)
Supplement: Supplementary file 6 — Supplementary File 1 [file 41419_2025_8227_MOESM6_ESM.xlsx]

## Sheet: Testing_expr
	GSM1817720	GSM1817721	GSM1817722	GSM1817723	GSM1817724	GSM1817725	GSM1817726	GSM1817727	GSM1817729	GSM1817730	GSM1817731	GSM1817732	GSM1817733	GSM1817734	GSM1817735	GSM1817736	GSM1817737	GSM1817738	GSM1817739	GSM1817740	GSM1817741	GSM1817742	GSM1817743	GSM1817744	GSM1817745	GSM1817746	GSM1817747	GSM1817748	GSM1817749	GSM1817750	GSM1817751	GSM1817752	GSM1817753	GSM1817754	GSM1817755	GSM1817756	GSM1817757	GSM1817758	GSM1817759	GSM1817760	GSM1817761	GSM1817762	GSM1817763	GSM1817764	GSM1817765	GSM1817766	GSM1817767	GSM1817768	GSM1817769
ACTB	8.0520731453792	8.22285238836488	7.43534930156713	6.87358148039019	8.24541542531189	8.2606675102929	7.58989433138651	7.4689556813721	8.12776536790921	7.97278097749457	8.09502639170895	8.18064833643413	8.14874543199569	8.08396470244869	7.64602193263714	7.69180341388333	8.0250281955269	7.52149947971949	8.22898	7.76108377729239	7.70886887394592	8.30190334275568	8.25557763454655	8.08908772680828	8.11229449612419	8.13343002810026	8.22898	7.80553615699815	8.00388733237224	8.26659569153511	7.95777088036853	7.36099082674436	8.20705131112164	8.1964037859366	7.4722424869966	7.75184695939827	7.82495257746937	7.81526508139414	7.58576201275096	8.15970984958403	7.40824496417234	7.67578405614911	7.80046790379736	7.71275965147331	8.33247726478617	7.69180341388333	7.99358737620475	8.16546662896712	7.81526508139414
ACTN4	7.15369243098761	7.19194167099768	6.85631191965797	6.77935490193747	6.92841783360192	7.29226143748201	6.69311145562642	6.62876299742863	7.06775533000551	6.86450959434527	7.10856558942767	7.10009362724006	7.16132686369387	7.03128612263236	6.71616042080693	6.72784322447112	6.88462261916808	6.64858667864674	7.20070362034118	6.97809302552302	6.71796553697364	7.07607273514529	6.94359546440965	6.8541310893314	6.83083006161582	7.26727364715199	6.95925496538967	6.74480614108937	7.42951959008381	7.19764453721311	6.68684521273318	6.74420623165726	7.0133912990036	7.31340173462073	6.59122794956757	6.65297816714885	7.00547511061006	7.3666225044309	6.80908006708049	7.13096592984822	6.68537701805973	6.78541748333105	6.80484208798476	6.61261565472002	6.66991160014318	6.80116480659796	6.94626461538663	7.0776115707857	7.0776115707857
CAPZB	7.05853960504273	6.89541955302758	6.71821255727849	6.9282022111348	6.60563290914002	7.0010207166363	6.38915645296888	6.5936865350986	6.85492845303925	6.83397172530448	7.02566217814791	7.05932644249333	6.94553706266208	6.93076955807173	6.63408220736562	6.4823381281319	6.55421588809466	6.58237737348877	7.04930399015371	6.89541955302758	6.38440295224665	6.93076955807173	6.69195668464235	6.66666859736044	6.85065675052628	7.06872107220676	6.92439425675407	6.61920419017865	7.08035377026854	7.09689698354246	7.03852075177839	6.47053540163941	6.70342923827909	6.91985851008988	6.46232261660281	6.76262421871205	6.77873095900268	7.2977922225906	6.74047745669577	7.07601	6.29775719349326	6.3524712128934	6.49055441963719	6.44694225659483	6.7699074130163	6.61125676716068	6.64235161363465	6.96308190224294	6.78686907272986
CD2AP	4.96180380144877	5.27408870732316	5.19479921511525	5.12940973979733	5.62816768994127	5.23233859647504	5.36103774881486	5.88916790217235	5.26242101680619	5.51131300895253	5.16399241467822	5.38733310112193	5.15098396645184	5.04922267014976	5.64452196147854	5.4730035559143	5.49643737826753	5.7116165610883	5.02063844056966	5.2090614686981	5.78747787943758	5.35766701978799	5.44686988088136	5.53805058541104	5.59117555028056	5.06073166834732	5.49014084948045	5.58068704125201	4.97103715256324	4.96522740459548	5.74978677842604	5.63444525182855	5.27041982485013	5.06585238926668	5.87271906042895	5.3375749475262	4.99363032149616	4.89260536843881	5.50792653118017	4.99548079909099	5.81709121102478	5.50091132790378	5.27207969287531	5.59217760890882	5.50903147746651	5.56733989394449	5.36729195965009	5.01851329272714	5.0482283459745
DSTN	6.35175421301445	6.55121039072327	6.09599989320585	6.43105879684768	6.2399366168029	6.36719812923816	6.41751102755248	6.47907146154472	6.42042240911031	6.21702489325472	6.48233662630677	6.60402888362397	6.49827561507674	6.31933177179051	6.55597943476305	6.64496041015563	7.19840544335662	6.21446866342131	7.13031206721081	6.61082	6.5640236379093	6.81511939058072	6.08709443468678	6.27879450348446	6.26312374467171	6.45400013019633	6.10724042040158	6.72452310519073	6.70290989995116	6.25219785270872	6.17557950812693	6.52518462021824	6.24115	7.41711678307725	6.41309369320149	6.39875122837907	6.81329623139568	6.31368235456557	6.62620969297984	6.57405704735696	6.37851089771179	6.36168693255239	6.91920509654147	6.5093694617903	6.38728062391021	6.64841020073238	6.43259431797101	5.75050735016628	6.56242877277411
FLNA	7.9348697704505	8.15964560204679	7.03309586455729	6.63291926377542	7.16358630529623	7.61944530291651	6.56943066419764	6.26417407565456	8.50153448735824	7.28485966657774	8.24549224732491	8.14081169694915	8.01516961433583	7.75488674975761	6.73095423705311	6.28604760798277	7.54284411718279	6.72321982394219	8.61786430396891	7.25534293713647	6.82594145546968	8.47749833910683	7.27504106251636	6.93803640349678	7.06232277068785	8.40427576941717	7.2445571183927	6.70074639253613	8.56922107473052	8.60003465423055	6.4639092105125	6.90329136918806	7.65054854583944	8.83905225302068	6.26358022566567	7.37361411158385	7.86353864695163	8.1467261337221	6.41468209762561	8.22223469943138	6.35164208995778	6.48905468706491	7.4258318727343	6.5333096886582	6.25651586241098	6.95512838415762	7.49018314701212	7.12723474488114	7.51079074092559
FLNB	7.06453521173669	6.96551085587085	6.94548305674942	6.84311404763237	7.42002810045074	6.6874671943948	7.01538824135037	6.94994729476782	6.80216629718009	7.1175087629166	7.17464708830115	7.31848502655584	6.91542502596029	6.99599048874984	7.01343961140334	7.34280273221666	6.82535736754852	7.24245761015935	7.02621923883111	6.76217774653431	7.12761040771205	7.07111860582919	7.24245761015935	7.25984718002062	7.27087000973606	7.26387	7.10957504837637	6.90763415699206	6.92931498554823	7.35334431046746	7.1632172018259	6.97632462302701	7.43780900343483	6.65989743881911	7.05832499325008	6.72554636623652	6.98460018179819	6.70181872192635	7.08358677389212	7.24809602139478	6.78957463868554	7.36943158071832	6.89657271357839	6.78441850268964	7.60420783032149	6.95355484568434	7.33659896544351	7.43426625940054	7.22498706549919
GYS1	5.79945960204754	5.64964086738813	5.39423630064235	5.37674983091443	5.6531928090368	5.65843652200848	5.53042849240803	5.2241359346346	5.79857703662652	5.82053472988786	5.87587017234328	5.74602191504827	5.66095394272807	5.58454232024442	5.51708848719535	5.79960091332918	5.48670015063631	5.63672543222703	5.70458213089359	5.85858159958338	5.51368823189039	5.73243736179251	5.73288062653139	5.61321316805067	5.35140586665938	5.71428572579193	5.69166796814576	5.51051735354719	5.49898877544406	5.54146420612416	5.97442300923327	5.70553568229349	5.74342149383216	5.95310360251421	5.29223967723181	5.48475242848975	5.40634279906581	5.85390056244225	5.52025043417616	5.86787890313619	5.39890246033599	5.54267945867683	5.2679484636729	5.77607438344248	5.62904781289147	5.46471578563522	5.46900545781728	5.56406689056696	5.60217346580832
INF2	5.6098552962656	5.63667251431865	5.37141919832422	5.43614842353136	5.66615945229095	5.69812989922854	5.55345614445577	5.21772376825884	5.70496474983964	5.57507664610816	5.71651431977081	5.60725834796312	5.36588452418547	5.57599278729173	5.48120938565164	5.49079629421683	5.50188916167931	5.35877807502874	5.41443578766496	5.72889472684338	5.54228238018738	5.46389807492099	5.55069268199458	5.40870350850884	5.40406971732575	5.63445588335208	5.62527479560849	5.46670769848238	5.47565647683395	5.66573642027182	5.49291667615637	5.24176133613457	5.71790040601923	5.65823091780321	5.41100514065062	5.45237260902133	5.42480898059928	5.60155743120154	5.4499	5.82151244182612	5.30065247718421	5.45119591871385	5.34527096113863	5.13384044360395	5.19791472426007	5.4899735404898	5.60263338169624	5.34438359231502	5.57930928479812
IQGAP1	5.63044752530902	6.18343002373719	6.0302125355333	5.78219778604435	5.86322295613139	5.72071	6.23755290982304	6.10009143502085	6.43273177717254	6.03589303273776	5.89087817465046	6.25185	5.97965065201985	5.98803185537411	6.46808245913076	6.04209090970107	6.47655570476759	6.2012102823317	6.57443765915398	6.03553794133368	6.17434776084568	6.19275914427965	5.7472202240699	6.34276626866082	5.51934174782728	5.86645782512203	6.18783239116661	6.54587011354447	5.77975041413371	6.19673928797712	6.06049232915317	6.17711886875493	6.02685974904465	6.6973153207472	6.20765750794145	6.0095661998273	6.44847707929371	5.55550639369237	6.10496416466966	6.1275538193532	6.11538680108548	6.45199452058285	6.56510505121786	6.28434327050954	5.72201349840943	6.66494819747427	6.03626126414293	5.09373652065736	5.83202186783739
LRPPRC	5.65488353680525	6.07427319355114	6.18330967413838	5.29286476651743	5.53632030498724	5.46342177526723	6.73324382197695	6.11304678371334	5.68071842910856	5.69535170474835	5.88017989767569	5.86363341250647	5.5804504371281	5.34084175698485	5.96189929697097	5.99272945223022	5.7522505638503	6.10797966262062	5.40848760870374	5.25297608174584	5.79520548085792	5.68958227245799	5.71146652797716	5.85474476837196	5.85474476837196	5.76073196198973	5.70125732755681	5.87062804634002	5.67134574206514	5.53687199417546	5.79868533032519	6.04120908619535	5.62454247013187	5.80712871484747	5.96063839084926	5.82267961953542	5.99272945223022	5.97712933081188	5.82151787379407	5.84337732852815	5.9123644751204	6.25231952627698	5.72583011645913	5.64896183624646	6.01148299347214	5.9586630510772	5.63878624516589	5.41340658786555	5.18380378446493
MYH10	6.05211331590329	5.8289858605775	5.79374550439773	5.64616014703382	5.92183375926256	6.06360849298617	5.73928716961975	5.83065138306166	5.9661915345571	5.79952973888296	6.14040273428039	5.93024955629229	5.95423960772905	5.99148730576393	5.73679787756507	5.88663181509616	5.95101352503068	5.67064970747731	5.98864744889759	5.83786126023403	5.74511238031552	6.22621614008755	6.06128101705678	5.97359403218377	5.90768207390236	5.86991464196777	6.13455217029728	5.84346661224851	5.87845217892846	5.82316616884916	6.12353736414021	5.81523638058274	5.8383639787326	6.17057452170942	5.90245060221429	5.89352096384392	5.91688806819915	5.96283189284673	5.97493626204613	6.06913659643796	5.86126149537532	5.81198283889869	5.91068306763645	5.8755485907243	6.09774221977815	5.85102302963168	6.03680349645302	6.03221035702955	5.99628527529583
MYH9	6.83468487019704	6.90536057579034	6.65855474054766	6.35447540557796	6.94466410875543	7.11269075708981	6.71716455120831	6.66082805574523	6.98462767455879	6.7163516904576	6.90268683104622	6.7967316330862	6.91827451980887	6.82815471432531	6.65779022183223	6.73228771894778	6.81423786629701	6.6442071452982	6.91695356458056	6.72650628860167	6.62978732136073	6.90003996243212	6.98323078660718	6.86888599248082	6.79572051895098	6.84820365109501	6.99033569500879	6.68485983665789	6.8596101694161	6.94329893842878	6.70560810695517	6.61836671603931	6.99901579545412	6.88623108557402	6.63724962541864	6.56012641935512	6.6872848860567	6.80605759187257	6.6593333316806	6.95144055380781	6.57318482074967	6.76030546472604	6.73901805313574	6.61238251163571	6.72358379018099	6.6593333316806	6.9066945534734	6.92353098335918	6.86070717633799
MYL6	7.20473053196997	7.46707453459426	7.41747558583091	7.15448789470807	7.28908098648392	7.38377196835348	7.12685518531843	7.3503016438718	7.7232672753022	7.53164288689662	7.38377196835348	7.5821664766018	7.49985427368102	7.07486177825096	7.4923264639412	7.39191687262011	7.67147384727662	7.1628240563377	7.7566092052322	7.21281729171059	7.44963551380234	7.65774201661202	7.12685518531843	6.89893741271526	7.04106894228773	7.50682804234311	7.22167532429085	7.31441322199999	7.67147384727662	7.65077339517026	7.42577681308549	7.45790314114639	7.35931051860353	7.79533255402235	7.41747558583091	7.34120417022707	7.68692723250545	7.69429829032228	7.33140448228222	7.70850261674985	7.14526650649973	7.28908098648392	7.50682804234311	6.96453077675598	7.29779804241834	7.39191687262011	7.41747558583091	7.19638269377569	7.14526650649973
NCKAP1	4.77125379733249	5.38709280655713	5.00329464552998	4.8105113650388	5.76098530585169	5.50833470824412	5.66316232642349	5.92762469314387	5.14534752852985	5.65255600355684	5.2564565565622	5.59411889316069	4.88592096886027	5.26694006721485	5.76756296708999	5.73638854278256	5.92972030811052	5.80742116619477	5.51622272171394	5.39522703067075	5.74951474099145	5.53372264949892	5.54193601274804	5.94215026845018	5.86879183377785	5.30373789999267	5.34368600328707	5.68857169120183	5.04886423877027	5.4701143961364	6.01112111753617	5.80813155318216	5.43467575802626	5.34982957171173	5.65368425583818	5.37377869953222	5.04639664322057	5.01505791860689	5.32093803167881	5.27199439335629	5.77421891478625	5.7165764732245	5.67299329893157	5.55519466908575	6.02876664001354	5.47167175839692	5.01450415782775	5.19413811123138	5.00779459803027
NDUFA11	5.2384758308376	5.4749761446887	5.68958067723436	5.70632646189983	5.58751640555456	5.59610375293743	5.76071285504163	5.7615478360788	5.67512758199541	5.68805469415247	5.43839431191504	5.5842812243019	5.44029912404014	5.46743237387709	5.70329366056202	5.65034189384855	5.65101759964281	5.74582939291664	5.3920275891191	5.56737724888958	5.72131961999242	5.52094639514725	5.58549563328309	5.5985498257178	5.83532802954556	5.65644610134676	5.5842812243019	5.71001972134095	5.33406604948816	5.81060401199581	5.93022365274653	5.64235239515441	5.53751971256543	5.53189169595862	5.66901623624698	5.66682788505378	5.73075491380571	5.33911174026783	5.53695927089768	5.66477234416221	5.78847985524298	5.68373553480351	5.58187584440371	5.71149353530619	5.57704520757499	5.58883693328499	5.43192730001697	5.43732896448995	5.15538153194613
NDUFS1	5.1058578139272	5.22337098830251	5.92448034430155	5.33659018972884	5.89516955458738	5.51008112410254	5.44942965294905	6.04655416220893	5.27122099511078	5.65941651859508	5.50301851281394	5.51093232216772	5.8894113361146	5.51695773937131	5.16254223556647	5.59178632361485	5.23130332683858	5.4669133668374	5.4680225650607	5.94359658477898	5.96379372356472	5.86335305607037	6.00436625098955	5.5687757199523	5.56169141059513	5.20662029942841	5.78440487564797	5.78026908293924	5.07533100811464	5.54394921241325	6.24689665449276	4.84259924111833	5.44354925630517	5.57823394325159	5.87931957762662	5.37403366201179	5.05045542685054	5.6190612359298	5.79284489617379	4.97823580428785	5.77713184150779	5.54812624465597	5.16814086540511	5.86891841260305	5.84225254262657	5.46002522034355	5.48334184159386	5.22196791988887	5.60695613434504
NUBPL	5.83200435478351	5.49410742731048	5.49434183497412	5.87484307149219	5.28415684303636	5.38516183688502	5.45006390980071	5.27920660680156	5.38199537714137	5.40301523517117	5.50823448823131	5.41656937094042	5.6644842955823	5.62217336159977	5.43482272165141	5.40708575184116	5.49434183497412	5.39390901418497	5.73885723583388	5.62844772776137	5.2573832102188	5.49526747440787	5.31082856315255	5.24670645197085	5.2065	5.75550278269828	5.36822905000134	5.38480341008328	5.92379038143852	5.42579588440624	5.16558689088797	5.52199032833467	5.41618929402749	5.60050071300042	5.54970196362761	5.60510645726305	5.69139507957262	5.82535991706871	5.52421611525355	5.46928141720024	5.27705540375518	5.36393113110961	5.64880364904805	5.4599174652456	5.46991464492538	5.50151384415325	5.47079	5.53169688780606	5.7825506080052
OXSM	4.63717722907869	4.56615696280436	4.81640269748448	5.08187526390293	4.63138275424767	4.65651243664807	5.0502812114247	5.07055382565665	4.43629286031107	4.83950096910915	4.48065220758607	4.61502884170695	4.41324008759207	4.48691497967295	4.84258978183578	5.02037259345938	4.44623860730448	4.99003093296836	4.56986974733874	4.15794249774491	4.87570715244215	4.63705016438635	4.55495494764922	4.70878196709663	4.93670944567119	4.79128942422288	4.64512	4.71724382219416	4.23802906238814	4.56256681304857	4.71575599874983	4.86009157731547	4.69896948667478	4.49482069601682	4.98984653780908	4.96446719285369	4.55137112897849	4.13471546329431	4.87865343269431	4.52207732766586	5.04843668763473	4.9920368717401	4.7749789802107	5.04105165227665	4.82333362976863	4.79793442403332	4.79896140724324	5.19493830943773	4.85685032018238
PDLIM1	5.46157326871683	6.66841342401577	5.80108435719121	4.6989184416338	6.05780630765609	6.23017170220726	5.62713749293989	5.42985063895364	6.62708982163513	5.53147224517092	5.93481736433999	6.33716057457248	5.93598795259476	6.11985591912505	5.97305098690213	5.36610106345183	6.1768132348415	5.44897225932828	6.65046643557818	5.56152624943898	5.59020349542259	6.28883579844954	5.77604	5.60785809674749	5.68938329520831	6.42595556281313	6.61254501417193	5.66835580072215	6.26236750056474	6.60818482709721	5.32180671211323	5.51637732361622	5.68729196049712	6.38904994328045	5.38097335141327	5.29455942771957	6.11291820231119	5.25319547516641	5.51671439341817	6.02093751451565	5.53757881197443	5.86318985812605	6.32539426785801	5.80258439001847	5.36379581794774	5.8481979060524	5.51025752819495	5.4205540978454	5.99424591871835
RPN1	6.30367052208406	6.48217597679726	6.73676302169593	6.99877034665138	6.67246581076076	6.55566755867692	6.57139247057397	6.81973376368529	6.50531011704746	6.8583874203823	6.53797418136083	6.7990250567893	6.51845324015088	6.66505926067562	6.73111867960825	7.26800397733326	6.41832631368221	6.76952230305481	6.22412134444103	6.31904	6.85589687740919	6.31323390910502	6.56258093803167	6.57590415157034	6.61128345630757	6.66505926067562	6.71470616088011	6.52081137817322	6.06029258293765	6.64249857762676	6.49698609085262	6.58994178540488	6.52081137817322	6.12122321098245	6.65490400720882	6.42850542528359	6.7449106516183	6.56471000717731	6.6449616298719	6.49483137806038	6.49483137806038	6.72285606886952	6.46402242993824	6.52713193675675	6.97321148109482	6.4755305781671	6.90114898608443	6.76402468079865	6.68088683951312
SLC3A2	5.92451388985013	5.91371445941789	5.61550373967141	5.58531720556144	6.09366557375703	6.26714653925143	5.92744576554609	5.7683968225547	5.76310243013481	6.54483972796629	5.81157901826933	6.19450529256421	5.88202144970408	5.8278592824974	5.94968351867007	5.85408274223161	5.74294710099084	5.94278430486626	5.8144827705607	5.81839362498535	6.05042187693711	5.82043401459647	6.14122061434208	5.86729423912283	5.94178219862108	6.15989675146078	6.30434635276563	5.96868923366574	5.65957516040083	6.10800228677403	6.23306075754305	5.77681956689071	6.14663185024844	5.7362545489894	5.7706772732029	5.73713701232805	5.77931527140746	5.73233124791248	5.89860420203654	5.9383667769449	5.67296954555791	6.05945084645393	5.85461508425687	5.99032814777107	6.09942770620081	5.9765605353181	5.78051551199082	5.72260772074498	5.96003620472887
SLC7A11	5.41262620441694	5.23971186093549	5.19185877425108	5.36197007376085	5.53608371310559	5.30334630691962	5.1114042383496	4.83055039760678	5.2866765300722	5.2430384180428	4.9866282685593	4.80953865477766	5.07050030071453	5.00306107145195	5.05598692424671	5.0323366418227	4.92247891813671	5.22739015441868	4.72755782295533	5.31170034317278	5.01358783852236	5.27426998875786	5.22015044879645	5.24094932202288	5.28410049483614	5.21709310912784	5.17844950232544	4.77830233623568	4.61515589012583	5.11701679585931	5.25716508139907	5.0991893318516	4.97259045739258	4.52393797841665	4.97736291040659	4.85038144457588	4.97002016128796	5.14041497389112	4.68240943239921	5.11878830921463	4.81524752534781	5.21579455237752	4.93453177243228	5.20119910633003	5.61524981399765	5.05539589805571	5.09627698351285	5.35004008905213	4.85195135789571
TLN1	6.72194968213565	6.71161708994184	6.33307552613088	6.3856172640266	6.42024780483594	6.63286245553362	6.06594400956502	6.20989298016021	6.99514355355995	6.35558939031034	6.77237140473428	6.60277764998769	6.81097324700946	6.56935518432034	6.21182134895313	6.16414217671831	6.68772064007177	6.15384951655262	6.92463271421949	6.38376716434287	6.25576073990269	6.83116560739729	6.44544084940961	6.44413260381227	6.36428239638123	6.8793152890136	6.53929119088844	6.3850708001542	7.02554892401355	6.87268618333424	6.35002981333541	6.19686129018456	6.56790294612477	7.22551893170468	6.00119952625011	6.27276067760406	6.62355973232417	6.98011425074847	6.26824977831841	6.82519819078982	6.22229711682107	6.16324717801304	6.50666880512595	6.17992124080009	6.32780698809251	6.37956620995156	6.58140471756929	6.30486982107429	6.24050197867147
[truncated: 294 more columns]

## Sheet: Testing_survival
Sample	Cohort	outcome
GSM1817720	GSE70770	0
GSM1817721	GSE70770	0
GSM1817722	GSE70770	0
GSM1817723	GSE70770	1
GSM1817724	GSE70770	0
GSM1817725	GSE70770	1
GSM1817726	GSE70770	0
GSM1817727	GSE70770	1
GSM1817729	GSE70770	0
GSM1817730	GSE70770	0
GSM1817731	GSE70770	0
GSM1817732	GSE70770	0
GSM1817733	GSE70770	0
GSM1817734	GSE70770	0
GSM1817735	GSE70770	0
GSM1817736	GSE70770	0
GSM1817737	GSE70770	0
GSM1817738	GSE70770	0
GSM1817739	GSE70770	0
GSM1817740	GSE70770	0
GSM1817741	GSE70770	0
GSM1817742	GSE70770	0
GSM1817743	GSE70770	0
GSM1817744	GSE70770	0
GSM1817745	GSE70770	1
GSM1817746	GSE70770	0
GSM1817747	GSE70770	1
GSM1817748	GSE70770	0
GSM1817749	GSE70770	1
GSM1817750	GSE70770	0
GSM1817751	GSE70770	0
GSM1817752	GSE70770	0
GSM1817753	GSE70770	1
GSM1817754	GSE70770	0
GSM1817755	GSE70770	0
GSM1817756	GSE70770	0
GSM1817757	GSE70770	0
GSM1817758	GSE70770	0
GSM1817759	GSE70770	0
GSM1817760	GSE70770	0
GSM1817761	GSE70770	0
GSM1817762	GSE70770	0
GSM1817763	GSE70770	0
GSM1817764	GSE70770	0
GSM1817765	GSE70770	0
GSM1817766	GSE70770	0
GSM1817767	GSE70770	0
GSM1817768	GSE70770	0
GSM1817769	GSE70770	1
GSM1817770	GSE70770	1
GSM1817771	GSE70770	0
GSM1817772	GSE70770	0
GSM1817773	GSE70770	1
GSM1817774	GSE70770	0
GSM1817775	GSE70770	0
GSM1817776	GSE70770	0
GSM1817777	GSE70770	1
GSM1817778	GSE70770	0
GSM1817779	GSE70770	0
GSM1817780	GSE70770	0
GSM1817781	GSE70770	0
GSM1817782	GSE70770	1
GSM1817783	GSE70770	0
GSM1817784	GSE70770	0
GSM1817785	GSE70770	0
GSM1817786	GSE70770	0
GSM1817787	GSE70770	0
GSM1817788	GSE70770	0
GSM1817789	GSE70770	1
GSM1817790	GSE70770	0
GSM1817791	GSE70770	0
GSM1817792	GSE70770	1
GSM1817793	GSE70770	1
GSM1817794	GSE70770	1
GSM1817795	GSE70770	0
GSM1817796	GSE70770	0
GSM1817797	GSE70770	0
GSM1817798	GSE70770	0
GSM1817799	GSE70770	0
GSM1817800	GSE70770	0
GSM1817801	GSE70770	0
GSM1817802	GSE70770	0
GSM1817803	GSE70770	0
GSM1817804	GSE70770	0
GSM1817805	GSE70770	0
GSM1817806	GSE70770	0
GSM1817807	GSE70770	0
GSM1817808	GSE70770	0
GSM1817809	GSE70770	0
GSM1817810	GSE70770	1
GSM1817811	GSE70770	0
GSM1817812	GSE70770	0
GSM1817813	GSE70770	0
GSM1817814	GSE70770	0
GSM1817815	GSE70770	1
GSM1817816	GSE70770	0
GSM1817817	GSE70770	0
GSM1817818	GSE70770	0
GSM1817819	GSE70770	0
GSM1817820	GSE70770	1
GSM1817821	GSE70770	0
GSM1817822	GSE70770	0
GSM1817823	GSE70770	0
GSM1817824	GSE70770	0
GSM1817825	GSE70770	0
GSM1817826	GSE70770	0
GSM1817827	GSE70770	0
GSM1817828	GSE70770	0
GSM1817829	GSE70770	0
GSM1817830	GSE70770	0
GSM1817831	GSE70770	0
GSM1817906	GSE70770	1
GSM1817907	GSE70770	1
GSM1817908	GSE70770	1
GSM1817909	GSE70770	1
GSM1817910	GSE70770	1
GSM1817911	GSE70770	1
GSM1817912	GSE70770	1
GSM1817913	GSE70770	1
GSM1817914	GSE70770	1
GSM1817915	GSE70770	1
GSM1817916	GSE70770	0
GSM1817917	GSE70770	1
GSM1817918	GSE70770	1
GSM1817919	GSE70770	1
GSM1817920	GSE70770	0
GSM1817921	GSE70770	1
GSM1817922	GSE70770	1
GSM1817923	GSE70770	0
GSM1817924	GSE70770	0
GSM1817925	GSE70770	1
GSM1817926	GSE70770	0
GSM1817927	GSE70770	0
GSM1817929	GSE70770	1
GSM1817930	GSE70770	1
GSM1817931	GSE70770	1
GSM1817932	GSE70770	0
GSM1817933	GSE70770	0
GSM1817934	GSE70770	0
GSM1817935	GSE70770	0
GSM1817936	GSE70770	0
GSM1817937	GSE70770	0
GSM1817938	GSE70770	1
GSM1817939	GSE70770	0
GSM1817940	GSE70770	0
GSM1817941	GSE70770	1
GSM1817942	GSE70770	0
GSM1817943	GSE70770	0
GSM1817944	GSE70770	1
GSM1817945	GSE70770	0
GSM1817946	GSE70770	0
GSM1817947	GSE70770	0
GSM1817948	GSE70770	1
GSM1817949	GSE70770	1
GSM1817950	GSE70770	0
GSM1817951	GSE70770	0
GSM1817952	GSE70770	0
GSM1817953	GSE70770	0
GSM1817954	GSE70770	0
GSM1817955	GSE70770	1
GSM1817956	GSE70770	1
GSM1817957	GSE70770	1
GSM1817958	GSE70770	0
GSM1817959	GSE70770	0
GSM1817960	GSE70770	0
GSM1817962	GSE70770	1
GSM1817963	GSE70770	0
GSM1817964	GSE70770	0
GSM1817965	GSE70770	1
GSM1817966	GSE70770	0
GSM1817967	GSE70770	0
GSM1817968	GSE70770	1
GSM1817969	GSE70770	0
GSM1817970	GSE70770	0
GSM1817971	GSE70770	0
GSM1817972	GSE70770	1
GSM1817973	GSE70770	0
GSM1817974	GSE70770	0
GSM1817975	GSE70770	0
GSM1817976	GSE70770	1
GSM1817977	GSE70770	1
GSM1817978	GSE70770	1
GSM1817979	GSE70770	0
GSM1817980	GSE70770	0
GSM1817981	GSE70770	1
GSM1817982	GSE70770	1
GSM1817983	GSE70770	1
GSM1817984	GSE70770	1
GSM1817985	GSE70770	0
GSM1817986	GSE70770	1
GSM1817987	GSE70770	0
GSM1817988	GSE70770	1
GSM1817989	GSE70770	0
GSM1817990	GSE70770	1
GSM1817991	GSE70770	1
GSM1817992	GSE70770	0
GSM1817993	GSE70770	1
GSM1817994	GSE70770	0
GSM1817995	GSE70770	0
GSM1817996	GSE70770	1
GSM1817997	GSE70770	0
GSM1817998	GSE70770	0
GSM1817999	GSE70770	1
PCA0001	MSKCC	1
PCA0002	MSKCC	0
PCA0003	MSKCC	0
PCA0005	MSKCC	0
PCA0007	MSKCC	0
PCA0008	MSKCC	0
PCA0009	MSKCC	1
PCA0010	MSKCC	0
PCA0011	MSKCC	0
PCA0012	MSKCC	0
PCA0013	MSKCC	0
PCA0014	MSKCC	0
PCA0015	MSKCC	0
PCA0017	MSKCC	0
PCA0018	MSKCC	0
PCA0020	MSKCC	0
PCA0021	MSKCC	0
PCA0022	MSKCC	1
PCA0024	MSKCC	1
PCA0025	MSKCC	1
PCA0026	MSKCC	0
PCA0027	MSKCC	0
PCA0028	MSKCC	1
PCA0029	MSKCC	0
PCA0030	MSKCC	0
PCA0031	MSKCC	1
PCA0032	MSKCC	1
PCA0033	MSKCC	0
PCA0034	MSKCC	1
PCA0035	MSKCC	0
PCA0036	MSKCC	0
PCA0037	MSKCC	0
PCA0038	MSKCC	0
PCA0040	MSKCC	0
PCA0050	MSKCC	0
PCA0052	MSKCC	0
PCA0054	MSKCC	1
PCA0056	MSKCC	0
PCA0057	MSKCC	0
PCA0058	MSKCC	0
PCA0062	MSKCC	0
PCA0063	MSKCC	0
PCA0064	MSKCC	0
PCA0065	MSKCC	0
PCA0066	MSKCC	0
PCA0068	MSKCC	0
PCA0073	MSKCC	1
PCA0074	MSKCC	0
PCA0075	MSKCC	0
PCA0077	MSKCC	0
PCA0080	MSKCC	1
PCA0081	MSKCC	1
PCA0082	MSKCC	0
PCA0083	MSKCC	1
PCA0084	MSKCC	0
PCA0086	MSKCC	0
PCA0087	MSKCC	0
PCA0089	MSKCC	0
PCA0090	MSKCC	0
PCA0092	MSKCC	1
PCA0093	MSKCC	0
PCA0094	MSKCC	0
PCA0095	MSKCC	0
PCA0096	MSKCC	0
PCA0097	MSKCC	0
PCA0099	MSKCC	0
PCA0100	MSKCC	0
PCA0101	MSKCC	0
PCA0103	MSKCC	1
PCA0104	MSKCC	0
PCA0105	MSKCC	0
PCA0107	MSKCC	0
PCA0108	MSKCC	0
PCA0109	MSKCC	0
PCA0110	MSKCC	0
PCA0111	MSKCC	0
PCA0112	MSKCC	1
PCA0113	MSKCC	0
PCA0114	MSKCC	0
PCA0115	MSKCC	0
PCA0117	MSKCC	1
PCA0118	MSKCC	0
PCA0119	MSKCC	0
PCA0120	MSKCC	0
PCA0122	MSKCC	0
PCA0123	MSKCC	0
PCA0124	MSKCC	0
PCA0125	MSKCC	0
PCA0126	MSKCC	0
PCA0127	MSKCC	0
PCA0128	MSKCC	1
PCA0129	MSKCC	0
PCA0130	MSKCC	1
PCA0132	MSKCC	0
PCA0133	MSKCC	0
PCA0134	MSKCC	0
PCA0135	MSKCC	0
PCA0136	MSKCC	1
PCA0141	MSKCC	0
PCA0144	MSKCC	0
PCA0145	MSKCC	0
PCA0146	MSKCC	0
PCA0147	MSKCC	0
PCA0149	MSKCC	0
PCA0150	MSKCC	0
PCA0151	MSKCC	0
PCA0155	MSKCC	0
PCA0156	MSKCC	0
PCA0157	MSKCC	0
PCA0158	MSKCC	0
PCA0159	MSKCC	1
PCA0160	MSKCC	0
PCA0161	MSKCC	1
PCA0162	MSKCC	0
PCA0163	MSKCC	0
PCA0164	MSKCC	0
PCA0165	MSKCC	0
PCA0167	MSKCC	0
PCA0168	MSKCC	0
PCA0169	MSKCC	0
PCA0170	MSKCC	0
PCA0171	MSKCC	0
PCA0172	MSKCC	1
PCA0173	MSKCC	0
PCA0174	MSKCC	0
PCA0175	MSKCC	0
PCA0176	MSKCC	1
PCA0178	MSKCC	0
PCA0179	MSKCC	1
PCA0180	MSKCC	1
PCA0181	MSKCC	0
PCA0187	MSKCC	1
PCA0200	MSKCC	1
PCA0201	MSKCC	1
PCA0206	MSKCC	1
PCA0207	MSKCC	1
PCA0208	MSKCC	1
PCA0210	MSKCC	1
PCA0213	MSKCC	1
PCA0215	MSKCC	1

## Sheet: Training_expr
	TCGA-2A-A8VL-01	TCGA-2A-A8VO-01	TCGA-2A-A8VT-01	TCGA-2A-A8VV-01	TCGA-2A-A8VX-01	TCGA-2A-A8W1-01	TCGA-2A-A8W3-01	TCGA-2A-AAYF-01	TCGA-2A-AAYO-01	TCGA-2A-AAYU-01	TCGA-4L-AA1F-01	TCGA-CH-5737-01	TCGA-CH-5738-01	TCGA-CH-5739-01	TCGA-CH-5740-01	TCGA-CH-5741-01	TCGA-CH-5743-01	TCGA-CH-5744-01	TCGA-CH-5745-01	TCGA-CH-5746-01	TCGA-CH-5748-01	TCGA-CH-5750-01	TCGA-CH-5751-01	TCGA-CH-5752-01	TCGA-CH-5753-01	TCGA-CH-5754-01	TCGA-CH-5761-01	TCGA-CH-5762-01	TCGA-CH-5763-01	TCGA-CH-5764-01	TCGA-CH-5765-01	TCGA-CH-5766-01	TCGA-CH-5767-01	TCGA-CH-5768-01	TCGA-CH-5769-01	TCGA-CH-5771-01	TCGA-CH-5772-01	TCGA-CH-5788-01	TCGA-CH-5789-01	TCGA-CH-5790-01	TCGA-CH-5791-01	TCGA-CH-5792-01	TCGA-CH-5794-01	TCGA-EJ-5494-01	TCGA-EJ-5495-01	TCGA-EJ-5496-01	TCGA-EJ-5497-01	TCGA-EJ-5498-01	TCGA-EJ-5499-01
ACTB	695.294	732.882	447.822	746.258	639.745	362.137	520.72	571.135	980.605	774.128	1276.34	692.432	802.01	776.641	498.173	754.55	1084.95	830.72	974.77	522.376	420.571	554.259	605.06	563.914	798.377	812.151	450.218	858.62	923.085	620.25	554.171	699.588	649.513	587.341	867.828	1180.9	685.37	569.519	740.207	549.945	783.63	900.453	744.711	641.608	1021.1	568.247	541.867	916.238	1015.53
ACTN4	57.2418	46.7692	68.4088	59.1002	46.0716	37.4339	54.3522	47.3238	48.0224	74.2926	83.8496	48.2768	54.3755	50.7457	48.3153	46.3433	70.9007	65.3595	61.2126	52.797	46.3103	48.753	55.9508	47.2775	48.0923	76.9675	88.4492	54.8683	66.7845	51.1781	46.8624	65.38	36.238	45.4962	80.8172	83.7735	57.1808	41.9068	61.1114	61.1084	57.9424	99.6091	65.9363	68.6013	74.5944	42.9672	52.9068	69.4407	65.4206
CAPZB	18.6737	16.0376	14.2213	15.0779	17.1379	7.2906	10.5594	16.7818	15.2973	13.9211	16.5356	11.6391	13.5611	11.4884	12.716	10.3359	14.9974	11.3868	14.4115	13.0223	14.3945	14.291	11.2046	11.6029	11.3438	13.1525	15.0034	12.8158	17.4946	10.457	10.9091	8.9424	16.2567	13.3289	13.6864	13.6161	17.9136	13.2789	15.2148	11.8649	10.9944	14.6854	11.2509	13.1598	12.5545	11.9364	13.0968	15.1981	16.1992
CD2AP	12.6152	13.8733	24.4808	18.375	12.528	16.9802	24.0662	21.0906	14.4278	16.4077	8.8025	18.5957	20.6153	25.6884	30.6205	20.3474	14.5543	10.6926	15.8206	20.7299	26.4269	24.3195	23.2957	43.3595	28.7915	16.3935	48.026	24.4232	16.9928	30.5143	41.9842	27.4389	13.9728	28.5811	19.2716	8.4444	30.7313	21.3439	20.1965	39.0487	19.4757	13.217	18.6989	23.0994	28.7755	30.4	28.4081	26.4924	24.5741
DSTN	158.443	215.7	91.415	204.026	142.999	135.381	123.385	183.028	195.452	203.139	174.061	170.227	168.014	158.398	192.494	142.603	201.412	72.6673	168.834	159.673	174.763	121.909	71.9502	106.09	124.814	107.947	69.5884	214.565	212.004	182.92	135.729	145.04	201.427	162.462	198.407	193.208	179.887	149.615	208.869	146.926	154.569	175.121	133.387	177.672	197.891	160.812	187.534	294.21	187.632
FLNA	127.124	153.862	50.2086	243.326	112.469	6.8568	120.849	78.8402	166.821	298.214	197.263	41.3007	170.222	191.263	61.6095	19.9682	234.583	83.8826	177.302	161.868	118.792	64.6551	61.1739	107.705	37.8856	122.849	73.6969	304.512	312.028	167.599	113.847	69.746	117.446	91.407	168.36	413.454	78.0484	31.9509	270.797	71.0322	66.1256	344.826	123.936	124.673	293.263	122.058	182.097	456.281	139.06
FLNB	57.7035	36.6349	82.0731	37.4955	43.1256	49.1401	60.7887	40.5312	25.669	63.4922	28.6381	63.3293	37.8227	44.51	40.2191	79.0957	47.7078	67.2657	45.027	78.9596	65.682	62.3971	79.6044	65.2989	42.9518	47.6776	121.661	36.9221	64.4213	71.3332	66.295	62.5735	39.1751	52.4554	38.4819	59.3457	55.5108	31.9107	78.4684	51.2095	88.0329	86.0229	77.1714	92.1512	73.7933	66.0825	58.5162	56.8955	54.1106
GYS1	19.0534	23.0397	30.5286	18.5732	21.0419	25.1324	33.0372	21.9555	21.3418	20.7613	12.9305	26.4603	18.6378	18.4188	23.6394	21.5732	16.3528	20.6127	23.8384	21.8556	25.731	24.6452	15.7805	22.728	15.0063	24.999	22.8383	19.2332	22.6997	20.065	21.0583	21.1269	23.5688	21.7798	28.7103	22.8889	19.4262	21.6955	15.7574	17.0276	18.4905	22.4081	20.3795	25.2095	23.5202	21.1742	19.3723	19.7029	21.5081
INF2	4.5502	5.1129	3.0459	4.784	1.4119	2.1126	4.9081	2.9048	3.1907	2.9969	5.9734	5.2663	4.9497	3.7404	4.2006	2.748	3.7408	7.5413	3.4987	3.8877	3.2435	3.1389	5.3808	5.0324	3.3145	8.3898	3.1924	2.4196	3.2669	4.32	1.8784	3.5921	2.5252	4.0447	4.2361	3.8859	4.457	2.757	3.9835	2.8266	4.1473	3.5207	1.7538	9.1143	3.5228	2.7174	4.249	5.0446	1.6869
IQGAP1	12.6393	14.2307	21.0398	9.3338	8.5617	11.1322	11.5486	19.9608	12.7884	14.5303	23.7428	16.7477	20.4282	18.4626	16.3772	12.8394	32.7027	13.0608	20.0358	19.7649	22.8645	17.2476	20.3653	22.4215	28.559	17.0818	17.103	22.0045	23.6017	25.4054	16.2108	19.6026	14.8261	19.4803	21.931	21.6756	21.8653	15.5044	26.165	21.3249	24.4432	24.1871	15.2646	29.794	35.447	16.8645	28.162	32.9236	22.4066
LRPPRC	9.1552	11.7046	24.8198	14.703	13.4783	23.5996	25.6327	13.2407	11.699	15.3596	13.4339	12.0361	17.8362	26.1858	26.6018	17.7495	16.354	13.875	8.5521	21.2718	21.7967	26.3193	43.2911	28.9664	19.7855	20.5361	30.9476	20.4019	14.1576	30.66	25.3689	20.2732	16.8761	26.8074	23.2302	11.3806	20.7607	29.1159	13.4534	22.2895	21.4347	17.344	17.2523	17.6461	28.4373	25.9444	23.1462	22.9717	25.5801
MYH10	9.0846	13.1418	21.694	9.3786	10.4011	16.2118	26.5579	16.342	11.8841	15.4572	21.2844	20.1393	13.7331	13.568	14.7017	10.7612	9.975	17.3323	11.3443	15.1504	20.3551	19.6545	30.8268	20.7159	17.8292	12.7191	10.5579	9.991	21.4171	10.327	15.9188	16.5582	14.7712	16.0228	16.0918	12.777	21.9579	13.2644	14.3599	8.7089	14.4205	22.2822	13.7938	27.5616	22.1172	16.2588	15.666	17.3496	14.0889
MYH9	84.2823	70.0147	108.612	102.31	53.7368	52.1633	84.3373	74.5776	72.1448	109.143	279.111	79.2453	111.966	114.921	81.8107	69.3309	112.361	120.61	119.747	106.929	96.6857	107.134	143.637	114.557	61.4948	96.0331	144.594	88.2727	136.616	105.252	100.8	87.4507	53.797	95.9989	141.052	145.212	76.901	155.611	111.632	130.473	114.464	188.008	137.763	104.374	148.906	114.13	113.801	131.644	148.89
MYL6	115.405	140.696	75.7426	119.081	91.0612	74.1998	80.06	100.245	140.74	124.848	165.666	93.4705	82.123	50.9269	80.9575	97.1279	130.354	98.3075	82.1233	83.5469	66.9289	61.1376	49.4083	74.5323	64.4976	82.9208	65.1868	96.8893	108.517	69.8877	68.4296	88.9802	72.3972	58.7421	133.275	93.8813	99.1232	45.2401	93.0428	61.6247	94.2812	120.795	94.5082	89.7332	71.4302	75.0588	60.7	108.843	102.972
NCKAP1	6.4194	4.9227	11.6314	7.3462	4.8714	8.3466	9.4512	5.656	5.4556	7.9424	9.3835	11.0923	9.0621	10.1246	7.9975	7.2182	9.978	6.9581	7.7564	8.9449	8.633	8.2623	10.6762	11.4537	12.3625	8.2538	10.8255	12.2644	11.0228	11.4001	11.7335	11.9374	8.453	8.0197	9.3884	8.5364	10.9869	8.3095	10.3652	9.9909	9.2381	8.7273	6.8631	8.9243	13.1365	10.3285	11.5743	13.6667	7.9833
NDUFA11	2.4741	3.4802	2.098	2.1989	3.6594	3.0496	1.85	2.2257	3.7683	1.8031	1.8044	1.2162	0.9831	0.9342	1.7317	1.2426	1.2752	1.1566	0.9273	1.4724	1.1462	1.2872	1.1381	1.101	1.2178	1.4741	0.808	1.0357	0.8106	0.9779	1.2473	0.8769	1.068	1.2285	1.3979	0.8715	1.7269	0.5614	0.9043	1.1488	1.0732	0.9153	0.8378	0.8185	0.8029	1.1094	0.7515	0.8542	1.1647
NDUFS1	7.5717	5.807	11.6013	7.716	5.1619	14.9055	11.9208	9.2496	6.5633	10.039	8.0607	8.4017	10.85	12.053	12.578	9.6759	8.2005	10.8577	8.7509	11.5314	12.5014	9.7708	13.1468	16.8991	10.983	13.6922	15.3624	16.5971	10.3311	11.6741	13.4917	14.7323	11.0772	11.0336	11.6952	7.7427	11.3851	10.4091	10.8902	10.1172	12.2133	8.9474	11.0342	7.746	14.6753	12.9457	11.8251	11.8843	10.3349
NUBPL	1.4284	1.76	2.0091	1.9609	1.3006	2.0189	2.4297	2.3006	1.9033	2.7515	1.2952	1.8197	2.4238	3.0872	3.6735	2.4592	2.0571	1.3352	1.8628	2.3841	2.5615	2.5976	3.7281	2.5055	2.5281	1.8605	2.3732	2.7803	2.0754	2.7263	2.6535	2.4419	1.9492	2.6143	1.8907	1.6526	2.0268	3.292	1.9188	2.0098	1.8347	1.8754	2.454	2.0376	2.5166	3.082	2.508	2.5322	2.6664
OXSM	5.2824	6.9106	6.6856	6.969	7.8943	9.8876	8.1471	5.7375	7.0681	7.004	3.9859	6.5303	5.4348	6.9124	8.0226	6.8727	3.8615	4.5166	4.7182	6.5905	7.2861	7.5587	5.2216	8.7157	2.3801	5.8834	9.6262	6.0478	3.6637	6.6242	7.5599	6.6081	5.7971	7.4136	5.4727	4.6555	6.213	8.6045	4.2325	5.8097	6.8545	5.0353	3.2807	5.1266	4.4252	6.4491	5.3087	3.7293	8.084
PDLIM1	21.2031	22.1872	15.2415	17.343	9.1013	4.5805	21.5641	8.2467	18.6198	10.4443	43.8044	18.1654	31.0415	20.7956	17.704	8.7253	112.334	19.4848	28.6433	24.0787	15.0037	16.7307	23.8695	12.7221	12.3154	27.5264	17.3724	22.8417	55.9985	22.4187	12.0508	22.4601	24.7622	17.453	30.6077	40.3304	20.0237	21.4926	31.1463	17.3076	18.4335	39.2618	21.8255	22.3989	30.9068	15.92	22.7426	41.2216	42.9913
RPN1	128.451	86.4376	96.8915	112.38	86.3609	117.332	66.3337	108.824	107.525	113.778	95.526	109.837	87.8794	111.24	71.8713	118.946	79.9692	121.996	79.9715	91.0385	118.787	119.351	86.4587	83.8999	90.4423	138.106	85.608	68.3687	85.5614	102.878	90.201	151.235	114.312	102.249	127.054	101.678	117.007	158.887	110.384	121.058	123.795	97.991	118.211	87.0558	74.3242	116.893	119.431	95.2782	106.644
SLC3A2	43.9823	24.6138	31.382	24.0856	40.7826	27.5767	21.9123	20.5068	29.7144	23.4904	23.5463	42.2139	24.1888	23.1994	21.1128	21.756	27.5666	30.3164	32.3336	21.1093	20.7931	24.7478	23.1412	11.2348	25.3172	25.48	32.8283	22.5582	24.474	19.7862	19.885	30.6688	26.7611	23.4255	21.2469	28.7098	16.1324	53.8966	40.4003	19.7416	18.3222	31.1309	26.2713	26.215	20.8204	16.6344	18.9324	20.9468	20.0077
SLC7A11	0.6075	0.4762	0.7102	1.2972	1.5523	1.1117	2.6814	0.775	0.5819	1.7331	0.4876	1.4025	1.8177	1.5698	1.2938	1.4827	0.4043	0.6266	0.4312	1.593	1.7232	2.0204	4.103	0.2501	3.0466	1.4533	3.728	1.7356	1.8683	1.6257	2.6111	2.0659	2.171	1.954	1.8463	1.1189	2.3826	2.7463	1.6635	0.8222	1.4829	0.6332	3.8363	0.8828	2.3563	2.6788	1.1438	1.1661	1.4679
TLN1	31.8732	35.7636	45.2906	43.9064	25.6428	18.9637	38.1838	30.4027	38.7065	60.0616	55.3415	32.2908	49.3519	51.5885	31.6749	29.8279	58.0323	41.4656	47.5492	41.0831	42.972	38.109	49.7674	40.7838	34.7745	45.0424	43.5876	64.2185	71.7204	49.1768	38.8123	40.2114	31.4607	37.1598	44.2563	76.4184	32.9607	29.6219	54.4441	40.2072	38.7438	80.5008	48.0586	49.482	73.9618	38.0224	47.1037	87.9358	47.0573
[truncated: 445 more columns]

## Sheet: Training_survival
sample	Cohort	outcome
TCGA-2A-A8VL-01	TCGA	0
TCGA-2A-A8VO-01	TCGA	0
TCGA-2A-A8VT-01	TCGA	0
TCGA-2A-A8VV-01	TCGA	0
TCGA-2A-A8VX-01	TCGA	0
TCGA-2A-A8W1-01	TCGA	0
TCGA-2A-A8W3-01	TCGA	1
TCGA-2A-AAYF-01	TCGA	0
TCGA-2A-AAYO-01	TCGA	0
TCGA-2A-AAYU-01	TCGA	0
TCGA-4L-AA1F-01	TCGA	0
TCGA-CH-5737-01	TCGA	0
TCGA-CH-5738-01	TCGA	0
TCGA-CH-5739-01	TCGA	0
TCGA-CH-5740-01	TCGA	0
TCGA-CH-5741-01	TCGA	0
TCGA-CH-5743-01	TCGA	1
TCGA-CH-5744-01	TCGA	0
TCGA-CH-5745-01	TCGA	0
TCGA-CH-5746-01	TCGA	0
TCGA-CH-5748-01	TCGA	0
TCGA-CH-5750-01	TCGA	0
TCGA-CH-5751-01	TCGA	1
TCGA-CH-5752-01	TCGA	0
TCGA-CH-5753-01	TCGA	0
TCGA-CH-5754-01	TCGA	0
TCGA-CH-5761-01	TCGA	0
TCGA-CH-5762-01	TCGA	0
TCGA-CH-5763-01	TCGA	0
TCGA-CH-5764-01	TCGA	0
TCGA-CH-5765-01	TCGA	0
TCGA-CH-5766-01	TCGA	0
TCGA-CH-5767-01	TCGA	0
TCGA-CH-5768-01	TCGA	0
TCGA-CH-5769-01	TCGA	0
TCGA-CH-5771-01	TCGA	0
TCGA-CH-5772-01	TCGA	0
TCGA-CH-5788-01	TCGA	1
TCGA-CH-5789-01	TCGA	0
TCGA-CH-5790-01	TCGA	0
TCGA-CH-5791-01	TCGA	1
TCGA-CH-5792-01	TCGA	0
TCGA-CH-5794-01	TCGA	0
TCGA-EJ-5494-01	TCGA	0
TCGA-EJ-5495-01	TCGA	0
TCGA-EJ-5496-01	TCGA	0
TCGA-EJ-5497-01	TCGA	0
TCGA-EJ-5498-01	TCGA	0
TCGA-EJ-5499-01	TCGA	0
TCGA-EJ-5501-01	TCGA	0
TCGA-EJ-5502-01	TCGA	0
TCGA-EJ-5503-01	TCGA	0
TCGA-EJ-5504-01	TCGA	1
TCGA-EJ-5505-01	TCGA	0
TCGA-EJ-5506-01	TCGA	0
TCGA-EJ-5507-01	TCGA	0
TCGA-EJ-5508-01	TCGA	0
TCGA-EJ-5509-01	TCGA	0
TCGA-EJ-5510-01	TCGA	0
TCGA-EJ-5511-01	TCGA	0
TCGA-EJ-5512-01	TCGA	0
TCGA-EJ-5514-01	TCGA	0
TCGA-EJ-5515-01	TCGA	0
TCGA-EJ-5516-01	TCGA	0
TCGA-EJ-5517-01	TCGA	0
TCGA-EJ-5518-01	TCGA	1
TCGA-EJ-5519-01	TCGA	1
TCGA-EJ-5521-01	TCGA	0
TCGA-EJ-5522-01	TCGA	0
TCGA-EJ-5524-01	TCGA	1
TCGA-EJ-5525-01	TCGA	1
TCGA-EJ-5526-01	TCGA	1
TCGA-EJ-5527-01	TCGA	0
TCGA-EJ-5530-01	TCGA	0
TCGA-EJ-5531-01	TCGA	0
TCGA-EJ-5532-01	TCGA	0
TCGA-EJ-5542-01	TCGA	0
TCGA-EJ-7115-01	TCGA	0
TCGA-EJ-7123-01	TCGA	0
TCGA-EJ-7125-01	TCGA	0
TCGA-EJ-7218-01	TCGA	0
TCGA-EJ-7312-01	TCGA	0
TCGA-EJ-7314-01	TCGA	0
TCGA-EJ-7315-01	TCGA	0
TCGA-EJ-7317-01	TCGA	0
TCGA-EJ-7318-01	TCGA	1
TCGA-EJ-7321-01	TCGA	0
TCGA-EJ-7325-01	TCGA	0
TCGA-EJ-7327-01	TCGA	0
TCGA-EJ-7328-01	TCGA	0
TCGA-EJ-7330-01	TCGA	0
TCGA-EJ-7331-01	TCGA	0
TCGA-EJ-7781-01	TCGA	0
TCGA-EJ-7782-01	TCGA	0
TCGA-EJ-7783-01	TCGA	0
TCGA-EJ-7784-01	TCGA	0
TCGA-EJ-7785-01	TCGA	0
TCGA-EJ-7786-01	TCGA	0
TCGA-EJ-7788-01	TCGA	0
TCGA-EJ-7789-01	TCGA	0
TCGA-EJ-7791-01	TCGA	0
TCGA-EJ-7792-01	TCGA	0
TCGA-EJ-7793-01	TCGA	0
TCGA-EJ-7794-01	TCGA	0
TCGA-EJ-7797-01	TCGA	0
TCGA-EJ-8468-01	TCGA	0
TCGA-EJ-8469-01	TCGA	1
TCGA-EJ-8470-01	TCGA	0
TCGA-EJ-8472-01	TCGA	1
TCGA-EJ-8474-01	TCGA	0
TCGA-EJ-A46B-01	TCGA	0
TCGA-EJ-A46D-01	TCGA	0
TCGA-EJ-A46E-01	TCGA	0
TCGA-EJ-A46F-01	TCGA	1
TCGA-EJ-A46G-01	TCGA	0
TCGA-EJ-A46H-01	TCGA	0
TCGA-EJ-A46I-01	TCGA	0
TCGA-EJ-A65B-01	TCGA	0
TCGA-EJ-A65D-01	TCGA	0
TCGA-EJ-A65E-01	TCGA	0
TCGA-EJ-A65F-01	TCGA	1
TCGA-EJ-A65G-01	TCGA	0
TCGA-EJ-A65J-01	TCGA	0
TCGA-EJ-A65M-01	TCGA	0
TCGA-EJ-A6RA-01	TCGA	1
TCGA-EJ-A6RC-01	TCGA	0
TCGA-EJ-A7NF-01	TCGA	0
TCGA-EJ-A7NG-01	TCGA	0
TCGA-EJ-A7NH-01	TCGA	0
TCGA-EJ-A7NJ-01	TCGA	0
TCGA-EJ-A7NK-01	TCGA	0
TCGA-EJ-A7NM-01	TCGA	0
TCGA-EJ-A7NN-01	TCGA	1
TCGA-EJ-A8FN-01	TCGA	0
TCGA-EJ-A8FO-01	TCGA	0
TCGA-EJ-A8FP-01	TCGA	1
TCGA-EJ-A8FS-01	TCGA	1
TCGA-EJ-A8FU-01	TCGA	0
TCGA-EJ-AB20-01	TCGA	0
TCGA-EJ-AB27-01	TCGA	0
TCGA-FC-7708-01	TCGA	0
TCGA-FC-7961-01	TCGA	0
TCGA-FC-A4JI-01	TCGA	0
TCGA-FC-A5OB-01	TCGA	0
TCGA-FC-A66V-01	TCGA	0
TCGA-FC-A6HD-01	TCGA	0
TCGA-FC-A8O0-01	TCGA	0
TCGA-G9-6329-01	TCGA	0
TCGA-G9-6332-01	TCGA	1
TCGA-G9-6333-01	TCGA	0
TCGA-G9-6336-01	TCGA	0
TCGA-G9-6338-01	TCGA	0
TCGA-G9-6339-01	TCGA	1
TCGA-G9-6342-01	TCGA	0
TCGA-G9-6343-01	TCGA	0
TCGA-G9-6347-01	TCGA	0
TCGA-G9-6348-01	TCGA	0
TCGA-G9-6351-01	TCGA	0
TCGA-G9-6353-01	TCGA	0
TCGA-G9-6354-01	TCGA	0
TCGA-G9-6356-01	TCGA	0
TCGA-G9-6361-01	TCGA	0
TCGA-G9-6362-01	TCGA	1
TCGA-G9-6363-01	TCGA	0
TCGA-G9-6364-01	TCGA	0
TCGA-G9-6365-01	TCGA	0
TCGA-G9-6366-01	TCGA	0
TCGA-G9-6367-01	TCGA	1
TCGA-G9-6369-01	TCGA	0
TCGA-G9-6370-01	TCGA	0
TCGA-G9-6371-01	TCGA	0
TCGA-G9-6373-01	TCGA	0
TCGA-G9-6377-01	TCGA	0
TCGA-G9-6378-01	TCGA	0
TCGA-G9-6379-01	TCGA	0
TCGA-G9-6384-01	TCGA	0
TCGA-G9-6385-01	TCGA	0
TCGA-G9-6494-01	TCGA	1
TCGA-G9-6496-01	TCGA	0
TCGA-G9-6498-01	TCGA	1
TCGA-G9-6499-01	TCGA	0
TCGA-G9-7509-01	TCGA	0
TCGA-G9-7510-01	TCGA	0
TCGA-G9-7519-01	TCGA	0
TCGA-G9-7521-01	TCGA	0
TCGA-G9-7522-01	TCGA	0
TCGA-G9-7523-01	TCGA	0
TCGA-G9-7525-01	TCGA	0
TCGA-G9-A9S0-01	TCGA	1
TCGA-G9-A9S4-01	TCGA	0
TCGA-G9-A9S7-01	TCGA	1
TCGA-H9-7775-01	TCGA	0
TCGA-H9-A6BX-01	TCGA	0
TCGA-H9-A6BY-01	TCGA	0
TCGA-HC-7075-01	TCGA	0
TCGA-HC-7077-01	TCGA	0
TCGA-HC-7078-01	TCGA	0
TCGA-HC-7079-01	TCGA	1
TCGA-HC-7080-01	TCGA	1
TCGA-HC-7081-01	TCGA	1
TCGA-HC-7209-01	TCGA	0
TCGA-HC-7210-01	TCGA	0
TCGA-HC-7211-01	TCGA	0
TCGA-HC-7212-01	TCGA	1
TCGA-HC-7213-01	TCGA	1
TCGA-HC-7230-01	TCGA	0
TCGA-HC-7231-01	TCGA	0
TCGA-HC-7232-01	TCGA	1
TCGA-HC-7233-01	TCGA	0
TCGA-HC-7736-01	TCGA	0
TCGA-HC-7737-01	TCGA	0
TCGA-HC-7738-01	TCGA	1
TCGA-HC-7740-01	TCGA	0
TCGA-HC-7742-01	TCGA	1
TCGA-HC-7744-01	TCGA	0
TCGA-HC-7745-01	TCGA	0
TCGA-HC-7747-01	TCGA	0
TCGA-HC-7748-01	TCGA	0
TCGA-HC-7749-01	TCGA	0
TCGA-HC-7750-01	TCGA	0
TCGA-HC-7752-01	TCGA	0
TCGA-HC-7817-01	TCGA	0
TCGA-HC-7818-01	TCGA	0
TCGA-HC-7819-01	TCGA	0
TCGA-HC-7820-01	TCGA	0
TCGA-HC-7821-01	TCGA	1
TCGA-HC-8213-01	TCGA	0
TCGA-HC-8216-01	TCGA	0
TCGA-HC-8256-01	TCGA	0
TCGA-HC-8257-01	TCGA	0
TCGA-HC-8258-01	TCGA	0
TCGA-HC-8259-01	TCGA	0
TCGA-HC-8260-01	TCGA	0
TCGA-HC-8261-01	TCGA	0
TCGA-HC-8262-01	TCGA	0
TCGA-HC-8264-01	TCGA	0
TCGA-HC-8265-01	TCGA	0
TCGA-HC-8266-01	TCGA	0
TCGA-HC-A48F-01	TCGA	0
TCGA-HC-A4ZV-01	TCGA	0
TCGA-HC-A631-01	TCGA	0
TCGA-HC-A632-01	TCGA	0
TCGA-HC-A6AL-01	TCGA	0
TCGA-HC-A6AN-01	TCGA	0
TCGA-HC-A6AO-01	TCGA	0
TCGA-HC-A6AP-01	TCGA	0
TCGA-HC-A6AQ-01	TCGA	0
TCGA-HC-A6AS-01	TCGA	0
TCGA-HC-A6HX-01	TCGA	0
TCGA-HC-A6HY-01	TCGA	0
TCGA-HC-A76W-01	TCGA	0
TCGA-HC-A76X-01	TCGA	0
TCGA-HC-A8CY-01	TCGA	0
TCGA-HC-A8D0-01	TCGA	0
TCGA-HC-A8D1-01	TCGA	0
TCGA-HC-A9TE-01	TCGA	1
TCGA-HC-A9TH-01	TCGA	1
TCGA-HI-7168-01	TCGA	1
TCGA-HI-7169-01	TCGA	0
TCGA-HI-7170-01	TCGA	0
TCGA-HI-7171-01	TCGA	1
TCGA-J4-8198-01	TCGA	0
TCGA-J4-8200-01	TCGA	0
TCGA-J4-A67K-01	TCGA	0
TCGA-J4-A67L-01	TCGA	0
TCGA-J4-A67M-01	TCGA	0
TCGA-J4-A67N-01	TCGA	1
TCGA-J4-A67O-01	TCGA	0
TCGA-J4-A67Q-01	TCGA	0
TCGA-J4-A67R-01	TCGA	0
TCGA-J4-A67S-01	TCGA	1
TCGA-J4-A67T-01	TCGA	0
TCGA-J4-A6G1-01	TCGA	0
TCGA-J4-A6G3-01	TCGA	1
TCGA-J4-A6M7-01	TCGA	0
TCGA-J4-A83I-01	TCGA	0
TCGA-J4-A83J-01	TCGA	0
TCGA-J4-A83K-01	TCGA	0
TCGA-J4-A83L-01	TCGA	0
TCGA-J4-A83M-01	TCGA	1
TCGA-J4-A83N-01	TCGA	1
TCGA-J4-AATV-01	TCGA	1
TCGA-J4-AATZ-01	TCGA	1
TCGA-J4-AAU2-01	TCGA	0
TCGA-J9-A52B-01	TCGA	1
TCGA-J9-A52C-01	TCGA	0
TCGA-J9-A52D-01	TCGA	0
TCGA-J9-A52E-01	TCGA	1
TCGA-J9-A8CK-01	TCGA	0
TCGA-J9-A8CL-01	TCGA	1
TCGA-J9-A8CM-01	TCGA	1
TCGA-J9-A8CN-01	TCGA	0
TCGA-J9-A8CP-01	TCGA	0
TCGA-KC-A4BL-01	TCGA	1
TCGA-KC-A4BN-01	TCGA	0
TCGA-KC-A4BR-01	TCGA	1
TCGA-KC-A4BV-01	TCGA	1
TCGA-KC-A7F3-01	TCGA	0
TCGA-KC-A7F5-01	TCGA	0
TCGA-KC-A7F6-01	TCGA	0
TCGA-KC-A7FA-01	TCGA	0
TCGA-KC-A7FD-01	TCGA	0
TCGA-KC-A7FE-01	TCGA	0
TCGA-KK-A59V-01	TCGA	0
TCGA-KK-A59X-01	TCGA	1
TCGA-KK-A59Y-01	TCGA	0
TCGA-KK-A59Z-01	TCGA	0
TCGA-KK-A5A1-01	TCGA	1
TCGA-KK-A6DY-01	TCGA	0
TCGA-KK-A6E0-01	TCGA	1
TCGA-KK-A6E1-01	TCGA	0
TCGA-KK-A6E2-01	TCGA	0
TCGA-KK-A6E3-01	TCGA	0
TCGA-KK-A6E4-01	TCGA	0
TCGA-KK-A6E5-01	TCGA	0
TCGA-KK-A6E6-01	TCGA	0
TCGA-KK-A6E7-01	TCGA	1
TCGA-KK-A6E8-01	TCGA	0
TCGA-KK-A7AP-01	TCGA	0
TCGA-KK-A7AQ-01	TCGA	1
TCGA-KK-A7AU-01	TCGA	1
TCGA-KK-A7AV-01	TCGA	0
TCGA-KK-A7AW-01	TCGA	0
TCGA-KK-A7AY-01	TCGA	1
TCGA-KK-A7AZ-01	TCGA	0
TCGA-KK-A7B0-01	TCGA	1
TCGA-KK-A7B1-01	TCGA	0
TCGA-KK-A7B2-01	TCGA	1
TCGA-KK-A7B3-01	TCGA	1
TCGA-KK-A7B4-01	TCGA	1
TCGA-KK-A8I4-01	TCGA	1
TCGA-KK-A8I5-01	TCGA	0
TCGA-KK-A8I6-01	TCGA	0
TCGA-KK-A8I7-01	TCGA	1
TCGA-KK-A8I8-01	TCGA	0
TCGA-KK-A8I9-01	TCGA	1
TCGA-KK-A8IA-01	TCGA	0
TCGA-KK-A8IB-01	TCGA	0
TCGA-KK-A8IC-01	TCGA	1
TCGA-KK-A8ID-01	TCGA	0
TCGA-KK-A8IF-01	TCGA	1
TCGA-KK-A8IG-01	TCGA	0
TCGA-KK-A8IH-01	TCGA	0
TCGA-KK-A8II-01	TCGA	1
TCGA-KK-A8IJ-01	TCGA	1
TCGA-KK-A8IK-01	TCGA	0
TCGA-KK-A8IL-01	TCGA	0
TCGA-KK-A8IM-01	TCGA	0
TCGA-M7-A71Y-01	TCGA	0
TCGA-M7-A71Z-01	TCGA	0
TCGA-M7-A720-01	TCGA	0
TCGA-M7-A721-01	TCGA	0
TCGA-M7-A722-01	TCGA	1
TCGA-M7-A723-01	TCGA	0
TCGA-M7-A724-01	TCGA	1
TCGA-M7-A725-01	TCGA	0
TCGA-MG-AAMC-01	TCGA	0
TCGA-QU-A6IL-01	TCGA	0
TCGA-QU-A6IM-01	TCGA	0
TCGA-QU-A6IN-01	TCGA	0
TCGA-QU-A6IO-01	TCGA	0
TCGA-QU-A6IP-01	TCGA	0
TCGA-SU-A7E7-01	TCGA	0
TCGA-TK-A8OK-01	TCGA	0
TCGA-TP-A8TT-01	TCGA	0
TCGA-TP-A8TV-01	TCGA	0
TCGA-V1-A8MF-01	TCGA	0
TCGA-V1-A8MG-01	TCGA	0
TCGA-V1-A8MK-01	TCGA	0
TCGA-V1-A8ML-01	TCGA	0
TCGA-V1-A8MM-01	TCGA	1
TCGA-V1-A8MU-01	TCGA	1
TCGA-V1-A8WL-01	TCGA	0
TCGA-V1-A8WN-01	TCGA	0
TCGA-V1-A8WS-01	TCGA	1
TCGA-V1-A8WV-01	TCGA	0
TCGA-V1-A8WW-01	TCGA	1
TCGA-V1-A8X3-01	TCGA	0
TCGA-V1-A9O5-01	TCGA	1
TCGA-V1-A9O7-01	TCGA	1
TCGA-V1-A9O9-01	TCGA	0
TCGA-V1-A9OA-01	TCGA	0
TCGA-V1-A9OF-01	TCGA	0
TCGA-V1-A9OH-01	TCGA	0
TCGA-V1-A9OL-01	TCGA	1
TCGA-V1-A9OQ-01	TCGA	0
TCGA-V1-A9OT-01	TCGA	1
TCGA-V1-A9OX-01	TCGA	0
TCGA-V1-A9OY-01	TCGA	0
TCGA-V1-A9Z7-01	TCGA	1
TCGA-V1-A9Z8-01	TCGA	0
TCGA-V1-A9Z9-01	TCGA	0
TCGA-V1-A9ZG-01	TCGA	0
TCGA-V1-A9ZI-01	TCGA	1
TCGA-V1-A9ZK-01	TCGA	0
TCGA-V1-A9ZR-01	TCGA	1
TCGA-VN-A88I-01	TCGA	0
TCGA-VN-A88K-01	TCGA	0
TCGA-VN-A88L-01	TCGA	0
TCGA-VN-A88M-01	TCGA	0
TCGA-VN-A88N-01	TCGA	0
TCGA-VN-A88O-01	TCGA	0
TCGA-VN-A88P-01	TCGA	0
TCGA-VN-A88Q-01	TCGA	0
TCGA-VN-A88R-01	TCGA	1
TCGA-VN-A943-01	TCGA	0
TCGA-VP-A872-01	TCGA	0
TCGA-VP-A875-01	TCGA	0
TCGA-VP-A876-01	TCGA	0
TCGA-VP-A878-01	TCGA	1
TCGA-VP-A879-01	TCGA	0
TCGA-VP-A87B-01	TCGA	1
TCGA-VP-A87C-01	TCGA	0
TCGA-VP-A87D-01	TCGA	1
TCGA-VP-A87E-01	TCGA	0
TCGA-VP-A87H-01	TCGA	0
TCGA-VP-A87J-01	TCGA	0
TCGA-VP-A87K-01	TCGA	1
TCGA-VP-AA1N-01	TCGA	0
TCGA-WW-A8ZI-01	TCGA	0
TCGA-X4-A8KS-01	TCGA	0
TCGA-XA-A8JR-01	TCGA	0
TCGA-XJ-A83F-01	TCGA	0
TCGA-XJ-A83G-01	TCGA	0
TCGA-XJ-A83H-01	TCGA	0
TCGA-XJ-A9DI-01	TCGA	0
TCGA-XJ-A9DK-01	TCGA	0
TCGA-XJ-A9DQ-01	TCGA	0
TCGA-XJ-A9DX-01	TCGA	1
TCGA-XK-AAIR-01	TCGA	0
TCGA-XK-AAIV-01	TCGA	0
TCGA-XK-AAIW-01	TCGA	1
TCGA-XK-AAJ3-01	TCGA	0
TCGA-XK-AAJA-01	TCGA	0
TCGA-XK-AAJP-01	TCGA	0
TCGA-XK-AAJR-01	TCGA	1
TCGA-XK-AAJT-01	TCGA	0
TCGA-XK-AAJU-01	TCGA	0
TCGA-XK-AAK1-01	TCGA	0
TCGA-XQ-A8TA-01	TCGA	1
TCGA-XQ-A8TB-01	TCGA	0
TCGA-Y6-A8TL-01	TCGA	0
TCGA-Y6-A9XI-01	TCGA	0
TCGA-YJ-A8SW-01	TCGA	0
TCGA-YL-A8HJ-01	TCGA	0
TCGA-YL-A8HK-01	TCGA	1
TCGA-YL-A8HL-01	TCGA	0
TCGA-YL-A8HM-01	TCGA	1
TCGA-YL-A8HO-01	TCGA	1
TCGA-YL-A8S8-01	TCGA	1
TCGA-YL-A8S9-01	TCGA	1
TCGA-YL-A8SA-01	TCGA	0
TCGA-YL-A8SB-01	TCGA	1
TCGA-YL-A8SC-01	TCGA	1
TCGA-YL-A8SH-01	TCGA	0
TCGA-YL-A8SI-01	TCGA	1
TCGA-YL-A8SJ-01	TCGA	1
TCGA-YL-A8SK-01	TCGA	0
TCGA-YL-A8SL-01	TCGA	0
TCGA-YL-A8SO-01	TCGA	0
TCGA-YL-A8SP-01	TCGA	1
TCGA-YL-A8SQ-01	TCGA	1
TCGA-YL-A8SR-01	TCGA	0
TCGA-YL-A9WH-01	TCGA	0
TCGA-YL-A9WI-01	TCGA	0
TCGA-YL-A9WJ-01	TCGA	1
TCGA-YL-A9WK-01	TCGA	1
TCGA-YL-A9WL-01	TCGA	1
TCGA-YL-A9WX-01	TCGA	1
TCGA-YL-A9WY-01	TCGA	1
TCGA-ZG-A8QW-01	TCGA	0
TCGA-ZG-A8QX-01	TCGA	0
TCGA-ZG-A8QY-01	TCGA	1
TCGA-ZG-A8QZ-01	TCGA	0
TCGA-ZG-A9KY-01	TCGA	0
TCGA-ZG-A9L0-01	TCGA	0
TCGA-ZG-A9L1-01	TCGA	1
TCGA-ZG-A9L2-01	TCGA	1
TCGA-ZG-A9L4-01	TCGA	0
TCGA-ZG-A9L5-01	TCGA	1
TCGA-ZG-A9L6-01	TCGA	1
TCGA-ZG-A9L9-01	TCGA	1
TCGA-ZG-A9LB-01	TCGA	1
TCGA-ZG-A9LM-01	TCGA	0
TCGA-ZG-A9LN-01	TCGA	1
TCGA-ZG-A9LS-01	TCGA	0
TCGA-ZG-A9LU-01	TCGA	1
TCGA-ZG-A9LY-01	TCGA	0
TCGA-ZG-A9LZ-01	TCGA	1
TCGA-ZG-A9M4-01	TCGA	1
TCGA-ZG-A9MC-01	TCGA	1
TCGA-ZG-A9N3-01	TCGA	1
TCGA-ZG-A9ND-01	TCGA	0
TCGA-ZG-A9NI-01	TCGA	0

## Sheet: diagnostic model
features	methods
ACTB	Enet[alpha=0.1]
ACTN4	Enet[alpha=0.1]
CAPZB	Enet[alpha=0.1]
CD2AP	Enet[alpha=0.1]
DSTN	Enet[alpha=0.1]
FLNA	Enet[alpha=0.1]
FLNB	Enet[alpha=0.1]
GYS1	Enet[alpha=0.1]
INF2	Enet[alpha=0.1]
IQGAP1	Enet[alpha=0.1]
LRPPRC	Enet[alpha=0.1]
MYH10	Enet[alpha=0.1]
MYH9	Enet[alpha=0.1]
NCKAP1	Enet[alpha=0.1]
NDUFA11	Enet[alpha=0.1]
NDUFS1	Enet[alpha=0.1]
NUBPL	Enet[alpha=0.1]
OXSM	Enet[alpha=0.1]
RPN1	Enet[alpha=0.1]
SLC3A2	Enet[alpha=0.1]
SLC7A11	Enet[alpha=0.1]
TLN1	Enet[alpha=0.1]
ACTB	Enet[alpha=0.2]
ACTN4	Enet[alpha=0.2]
CAPZB	Enet[alpha=0.2]
CD2AP	Enet[alpha=0.2]
DSTN	Enet[alpha=0.2]
FLNA	Enet[alpha=0.2]
FLNB	Enet[alpha=0.2]
GYS1	Enet[alpha=0.2]
INF2	Enet[alpha=0.2]
IQGAP1	Enet[alpha=0.2]
LRPPRC	Enet[alpha=0.2]
MYH10	Enet[alpha=0.2]
MYH9	Enet[alpha=0.2]
NCKAP1	Enet[alpha=0.2]
NDUFA11	Enet[alpha=0.2]
NDUFS1	Enet[alpha=0.2]
NUBPL	Enet[alpha=0.2]
OXSM	Enet[alpha=0.2]
RPN1	Enet[alpha=0.2]
SLC3A2	Enet[alpha=0.2]
SLC7A11	Enet[alpha=0.2]
TLN1	Enet[alpha=0.2]
ACTB	Enet[alpha=0.3]
ACTN4	Enet[alpha=0.3]
CAPZB	Enet[alpha=0.3]
CD2AP	Enet[alpha=0.3]
DSTN	Enet[alpha=0.3]
FLNA	Enet[alpha=0.3]
FLNB	Enet[alpha=0.3]
GYS1	Enet[alpha=0.3]
INF2	Enet[alpha=0.3]
IQGAP1	Enet[alpha=0.3]
LRPPRC	Enet[alpha=0.3]
MYH10	Enet[alpha=0.3]
NCKAP1	Enet[alpha=0.3]
NDUFA11	Enet[alpha=0.3]
NDUFS1	Enet[alpha=0.3]
NUBPL	Enet[alpha=0.3]
OXSM	Enet[alpha=0.3]
RPN1	Enet[alpha=0.3]
SLC3A2	Enet[alpha=0.3]
SLC7A11	Enet[alpha=0.3]
ACTB	Enet[alpha=0.4]
ACTN4	Enet[alpha=0.4]
CAPZB	Enet[alpha=0.4]
CD2AP	Enet[alpha=0.4]
DSTN	Enet[alpha=0.4]
FLNA	Enet[alpha=0.4]
FLNB	Enet[alpha=0.4]
GYS1	Enet[alpha=0.4]
INF2	Enet[alpha=0.4]
IQGAP1	Enet[alpha=0.4]
LRPPRC	Enet[alpha=0.4]
MYH10	Enet[alpha=0.4]
NCKAP1	Enet[alpha=0.4]
NDUFA11	Enet[alpha=0.4]
NDUFS1	Enet[alpha=0.4]
NUBPL	Enet[alpha=0.4]
OXSM	Enet[alpha=0.4]
RPN1	Enet[alpha=0.4]
SLC3A2	Enet[alpha=0.4]
SLC7A11	Enet[alpha=0.4]
ACTB	Enet[alpha=0.5]
ACTN4	Enet[alpha=0.5]
CAPZB	Enet[alpha=0.5]
CD2AP	Enet[alpha=0.5]
DSTN	Enet[alpha=0.5]
FLNA	Enet[alpha=0.5]
FLNB	Enet[alpha=0.5]
GYS1	Enet[alpha=0.5]
INF2	Enet[alpha=0.5]
IQGAP1	Enet[alpha=0.5]
LRPPRC	Enet[alpha=0.5]
MYH10	Enet[alpha=0.5]
NCKAP1	Enet[alpha=0.5]
NDUFA11	Enet[alpha=0.5]
NDUFS1	Enet[alpha=0.5]
NUBPL	Enet[alpha=0.5]
OXSM	Enet[alpha=0.5]
RPN1	Enet[alpha=0.5]
SLC3A2	Enet[alpha=0.5]
SLC7A11	Enet[alpha=0.5]
ACTB	Enet[alpha=0.6]
ACTN4	Enet[alpha=0.6]
CAPZB	Enet[alpha=0.6]
CD2AP	Enet[alpha=0.6]
DSTN	Enet[alpha=0.6]
FLNA	Enet[alpha=0.6]
FLNB	Enet[alpha=0.6]
GYS1	Enet[alpha=0.6]
INF2	Enet[alpha=0.6]
IQGAP1	Enet[alpha=0.6]
LRPPRC	Enet[alpha=0.6]
MYH10	Enet[alpha=0.6]
NCKAP1	Enet[alpha=0.6]
NDUFA11	Enet[alpha=0.6]
NDUFS1	Enet[alpha=0.6]
NUBPL	Enet[alpha=0.6]
OXSM	Enet[alpha=0.6]
RPN1	Enet[alpha=0.6]
SLC3A2	Enet[alpha=0.6]
SLC7A11	Enet[alpha=0.6]
ACTB	Enet[alpha=0.7]
ACTN4	Enet[alpha=0.7]
CAPZB	Enet[alpha=0.7]
CD2AP	Enet[alpha=0.7]
DSTN	Enet[alpha=0.7]
FLNA	Enet[alpha=0.7]
FLNB	Enet[alpha=0.7]
GYS1	Enet[alpha=0.7]
INF2	Enet[alpha=0.7]
IQGAP1	Enet[alpha=0.7]
LRPPRC	Enet[alpha=0.7]
MYH10	Enet[alpha=0.7]
NCKAP1	Enet[alpha=0.7]
NDUFA11	Enet[alpha=0.7]
NUBPL	Enet[alpha=0.7]
OXSM	Enet[alpha=0.7]
RPN1	Enet[alpha=0.7]
SLC3A2	Enet[alpha=0.7]
SLC7A11	Enet[alpha=0.7]
ACTB	Enet[alpha=0.8]
ACTN4	Enet[alpha=0.8]
CAPZB	Enet[alpha=0.8]
CD2AP	Enet[alpha=0.8]
DSTN	Enet[alpha=0.8]
FLNA	Enet[alpha=0.8]
FLNB	Enet[alpha=0.8]
GYS1	Enet[alpha=0.8]
INF2	Enet[alpha=0.8]
IQGAP1	Enet[alpha=0.8]
LRPPRC	Enet[alpha=0.8]
MYH10	Enet[alpha=0.8]
NCKAP1	Enet[alpha=0.8]
NDUFA11	Enet[alpha=0.8]
NDUFS1	Enet[alpha=0.8]
NUBPL	Enet[alpha=0.8]
OXSM	Enet[alpha=0.8]
RPN1	Enet[alpha=0.8]
SLC3A2	Enet[alpha=0.8]
SLC7A11	Enet[alpha=0.8]
ACTB	Enet[alpha=0.9]
ACTN4	Enet[alpha=0.9]
CAPZB	Enet[alpha=0.9]
CD2AP	Enet[alpha=0.9]
DSTN	Enet[alpha=0.9]
FLNA	Enet[alpha=0.9]
FLNB	Enet[alpha=0.9]
GYS1	Enet[alpha=0.9]
INF2	Enet[alpha=0.9]
IQGAP1	Enet[alpha=0.9]
LRPPRC	Enet[alpha=0.9]
MYH10	Enet[alpha=0.9]
NCKAP1	Enet[alpha=0.9]
NDUFA11	Enet[alpha=0.9]
NDUFS1	Enet[alpha=0.9]
NUBPL	Enet[alpha=0.9]
OXSM	Enet[alpha=0.9]
RPN1	Enet[alpha=0.9]
SLC3A2	Enet[alpha=0.9]
SLC7A11	Enet[alpha=0.9]
NDUFA11	GBM
GYS1	GBM
CAPZB	GBM
FLNB	GBM
NUBPL	GBM
SLC3A2	GBM
MYH10	GBM
MYL6	GBM
DSTN	GBM
INF2	GBM
ACTB	GBM
ACTN4	GBM
LRPPRC	GBM
SLC7A11	GBM
FLNA	GBM
RPN1	GBM
OXSM	GBM
MYH9	GBM
PDLIM1	GBM
CD2AP	GBM
NCKAP1	GBM
IQGAP1	GBM
NDUFS1	GBM
TLN1	GBM
ACTB	glmBoost
ACTN4	glmBoost
CAPZB	glmBoost
DSTN	glmBoost
FLNA	glmBoost
FLNB	glmBoost
INF2	glmBoost
IQGAP1	glmBoost
LRPPRC	glmBoost
MYH10	glmBoost
NDUFA11	glmBoost
OXSM	glmBoost
RPN1	glmBoost
SLC3A2	glmBoost
SLC7A11	glmBoost
ACTB	glmBoost+Enet[alpha=0.1]
ACTN4	glmBoost+Enet[alpha=0.1]
CAPZB	glmBoost+Enet[alpha=0.1]
DSTN	glmBoost+Enet[alpha=0.1]
FLNA	glmBoost+Enet[alpha=0.1]
FLNB	glmBoost+Enet[alpha=0.1]
INF2	glmBoost+Enet[alpha=0.1]
IQGAP1	glmBoost+Enet[alpha=0.1]
LRPPRC	glmBoost+Enet[alpha=0.1]
MYH10	glmBoost+Enet[alpha=0.1]
NDUFA11	glmBoost+Enet[alpha=0.1]
OXSM	glmBoost+Enet[alpha=0.1]
RPN1	glmBoost+Enet[alpha=0.1]
SLC3A2	glmBoost+Enet[alpha=0.1]
SLC7A11	glmBoost+Enet[alpha=0.1]
ACTB	glmBoost+Enet[alpha=0.2]
ACTN4	glmBoost+Enet[alpha=0.2]
CAPZB	glmBoost+Enet[alpha=0.2]
DSTN	glmBoost+Enet[alpha=0.2]
FLNA	glmBoost+Enet[alpha=0.2]
FLNB	glmBoost+Enet[alpha=0.2]
INF2	glmBoost+Enet[alpha=0.2]
IQGAP1	glmBoost+Enet[alpha=0.2]
LRPPRC	glmBoost+Enet[alpha=0.2]
MYH10	glmBoost+Enet[alpha=0.2]
NDUFA11	glmBoost+Enet[alpha=0.2]
OXSM	glmBoost+Enet[alpha=0.2]
RPN1	glmBoost+Enet[alpha=0.2]
SLC3A2	glmBoost+Enet[alpha=0.2]
SLC7A11	glmBoost+Enet[alpha=0.2]
ACTB	glmBoost+Enet[alpha=0.3]
ACTN4	glmBoost+Enet[alpha=0.3]
CAPZB	glmBoost+Enet[alpha=0.3]
DSTN	glmBoost+Enet[alpha=0.3]
FLNA	glmBoost+Enet[alpha=0.3]
FLNB	glmBoost+Enet[alpha=0.3]
INF2	glmBoost+Enet[alpha=0.3]
IQGAP1	glmBoost+Enet[alpha=0.3]
LRPPRC	glmBoost+Enet[alpha=0.3]
MYH10	glmBoost+Enet[alpha=0.3]
NDUFA11	glmBoost+Enet[alpha=0.3]
OXSM	glmBoost+Enet[alpha=0.3]
RPN1	glmBoost+Enet[alpha=0.3]
SLC3A2	glmBoost+Enet[alpha=0.3]
SLC7A11	glmBoost+Enet[alpha=0.3]
ACTB	glmBoost+Enet[alpha=0.4]
ACTN4	glmBoost+Enet[alpha=0.4]
CAPZB	glmBoost+Enet[alpha=0.4]
DSTN	glmBoost+Enet[alpha=0.4]
FLNA	glmBoost+Enet[alpha=0.4]
FLNB	glmBoost+Enet[alpha=0.4]
INF2	glmBoost+Enet[alpha=0.4]
IQGAP1	glmBoost+Enet[alpha=0.4]
LRPPRC	glmBoost+Enet[alpha=0.4]
MYH10	glmBoost+Enet[alpha=0.4]
NDUFA11	glmBoost+Enet[alpha=0.4]
OXSM	glmBoost+Enet[alpha=0.4]
RPN1	glmBoost+Enet[alpha=0.4]
SLC3A2	glmBoost+Enet[alpha=0.4]
SLC7A11	glmBoost+Enet[alpha=0.4]
ACTB	glmBoost+Enet[alpha=0.5]
ACTN4	glmBoost+Enet[alpha=0.5]
CAPZB	glmBoost+Enet[alpha=0.5]
DSTN	glmBoost+Enet[alpha=0.5]
FLNA	glmBoost+Enet[alpha=0.5]
FLNB	glmBoost+Enet[alpha=0.5]
INF2	glmBoost+Enet[alpha=0.5]
IQGAP1	glmBoost+Enet[alpha=0.5]
LRPPRC	glmBoost+Enet[alpha=0.5]
MYH10	glmBoost+Enet[alpha=0.5]
NDUFA11	glmBoost+Enet[alpha=0.5]
OXSM	glmBoost+Enet[alpha=0.5]
RPN1	glmBoost+Enet[alpha=0.5]
SLC3A2	glmBoost+Enet[alpha=0.5]
SLC7A11	glmBoost+Enet[alpha=0.5]
ACTB	glmBoost+Enet[alpha=0.6]
ACTN4	glmBoost+Enet[alpha=0.6]
CAPZB	glmBoost+Enet[alpha=0.6]
DSTN	glmBoost+Enet[alpha=0.6]
FLNA	glmBoost+Enet[alpha=0.6]
FLNB	glmBoost+Enet[alpha=0.6]
INF2	glmBoost+Enet[alpha=0.6]
IQGAP1	glmBoost+Enet[alpha=0.6]
LRPPRC	glmBoost+Enet[alpha=0.6]
MYH10	glmBoost+Enet[alpha=0.6]
NDUFA11	glmBoost+Enet[alpha=0.6]
OXSM	glmBoost+Enet[alpha=0.6]
RPN1	glmBoost+Enet[alpha=0.6]
SLC3A2	glmBoost+Enet[alpha=0.6]
SLC7A11	glmBoost+Enet[alpha=0.6]
ACTB	glmBoost+Enet[alpha=0.7]
ACTN4	glmBoost+Enet[alpha=0.7]
CAPZB	glmBoost+Enet[alpha=0.7]
DSTN	glmBoost+Enet[alpha=0.7]
FLNA	glmBoost+Enet[alpha=0.7]
FLNB	glmBoost+Enet[alpha=0.7]
INF2	glmBoost+Enet[alpha=0.7]
IQGAP1	glmBoost+Enet[alpha=0.7]
LRPPRC	glmBoost+Enet[alpha=0.7]
MYH10	glmBoost+Enet[alpha=0.7]
NDUFA11	glmBoost+Enet[alpha=0.7]
OXSM	glmBoost+Enet[alpha=0.7]
RPN1	glmBoost+Enet[alpha=0.7]
SLC3A2	glmBoost+Enet[alpha=0.7]
SLC7A11	glmBoost+Enet[alpha=0.7]
ACTB	glmBoost+Enet[alpha=0.8]
ACTN4	glmBoost+Enet[alpha=0.8]
CAPZB	glmBoost+Enet[alpha=0.8]
DSTN	glmBoost+Enet[alpha=0.8]
FLNA	glmBoost+Enet[alpha=0.8]
FLNB	glmBoost+Enet[alpha=0.8]
INF2	glmBoost+Enet[alpha=0.8]
IQGAP1	glmBoost+Enet[alpha=0.8]
LRPPRC	glmBoost+Enet[alpha=0.8]
MYH10	glmBoost+Enet[alpha=0.8]
NDUFA11	glmBoost+Enet[alpha=0.8]
OXSM	glmBoost+Enet[alpha=0.8]
RPN1	glmBoost+Enet[alpha=0.8]
SLC3A2	glmBoost+Enet[alpha=0.8]
SLC7A11	glmBoost+Enet[alpha=0.8]
ACTB	glmBoost+Enet[alpha=0.9]
ACTN4	glmBoost+Enet[alpha=0.9]
CAPZB	glmBoost+Enet[alpha=0.9]
DSTN	glmBoost+Enet[alpha=0.9]
FLNA	glmBoost+Enet[alpha=0.9]
FLNB	glmBoost+Enet[alpha=0.9]
INF2	glmBoost+Enet[alpha=0.9]
IQGAP1	glmBoost+Enet[alpha=0.9]
LRPPRC	glmBoost+Enet[alpha=0.9]
MYH10	glmBoost+Enet[alpha=0.9]
NDUFA11	glmBoost+Enet[alpha=0.9]
OXSM	glmBoost+Enet[alpha=0.9]
RPN1	glmBoost+Enet[alpha=0.9]
SLC3A2	glmBoost+Enet[alpha=0.9]
SLC7A11	glmBoost+Enet[alpha=0.9]
NDUFA11	glmBoost+GBM
CAPZB	glmBoost+GBM
INF2	glmBoost+GBM
ACTB	glmBoost+GBM
SLC3A2	glmBoost+GBM
DSTN	glmBoost+GBM
FLNB	glmBoost+GBM
ACTN4	glmBoost+GBM
MYH10	glmBoost+GBM
SLC7A11	glmBoost+GBM
FLNA	glmBoost+GBM
RPN1	glmBoost+GBM
LRPPRC	glmBoost+GBM
OXSM	glmBoost+GBM
IQGAP1	glmBoost+GBM
ACTB	glmBoost+Lasso
ACTN4	glmBoost+Lasso
CAPZB	glmBoost+Lasso
DSTN	glmBoost+Lasso
FLNA	glmBoost+Lasso
FLNB	glmBoost+Lasso
INF2	glmBoost+Lasso
IQGAP1	glmBoost+Lasso
LRPPRC	glmBoost+Lasso
MYH10	glmBoost+Lasso
NDUFA11	glmBoost+Lasso
OXSM	glmBoost+Lasso
RPN1	glmBoost+Lasso
SLC3A2	glmBoost+Lasso
SLC7A11	glmBoost+Lasso
ACTB	glmBoost+LDA
ACTN4	glmBoost+LDA
CAPZB	glmBoost+LDA
DSTN	glmBoost+LDA
FLNA	glmBoost+LDA
FLNB	glmBoost+LDA
INF2	glmBoost+LDA
IQGAP1	glmBoost+LDA
LRPPRC	glmBoost+LDA
MYH10	glmBoost+LDA
NDUFA11	glmBoost+LDA
OXSM	glmBoost+LDA
RPN1	glmBoost+LDA
SLC3A2	glmBoost+LDA
SLC7A11	glmBoost+LDA
ACTB	glmBoost+NaiveBayes
ACTN4	glmBoost+NaiveBayes
CAPZB	glmBoost+NaiveBayes
DSTN	glmBoost+NaiveBayes
FLNA	glmBoost+NaiveBayes
FLNB	glmBoost+NaiveBayes
INF2	glmBoost+NaiveBayes
IQGAP1	glmBoost+NaiveBayes
LRPPRC	glmBoost+NaiveBayes
MYH10	glmBoost+NaiveBayes
NDUFA11	glmBoost+NaiveBayes
OXSM	glmBoost+NaiveBayes
RPN1	glmBoost+NaiveBayes
SLC3A2	glmBoost+NaiveBayes
SLC7A11	glmBoost+NaiveBayes
ACTB	glmBoost+plsRglm
ACTN4	glmBoost+plsRglm
DSTN	glmBoost+plsRglm
FLNA	glmBoost+plsRglm
INF2	glmBoost+plsRglm
MYH9	glmBoost+plsRglm
RPN1	glmBoost+plsRglm
SLC3A2	glmBoost+plsRglm
NDUFA11	glmBoost+RF
SLC3A2	glmBoost+RF
FLNB	glmBoost+RF
CAPZB	glmBoost+RF
INF2	glmBoost+RF
DSTN	glmBoost+RF
ACTB	glmBoost+RF
MYH10	glmBoost+RF
LRPPRC	glmBoost+RF
RPN1	glmBoost+RF
FLNA	glmBoost+RF
SLC7A11	glmBoost+RF
ACTN4	glmBoost+RF
OXSM	glmBoost+RF
IQGAP1	glmBoost+RF
ACTB	glmBoost+Ridge
ACTN4	glmBoost+Ridge
CAPZB	glmBoost+Ridge
DSTN	glmBoost+Ridge
FLNA	glmBoost+Ridge
FLNB	glmBoost+Ridge
INF2	glmBoost+Ridge
IQGAP1	glmBoost+Ridge
LRPPRC	glmBoost+Ridge
MYH10	glmBoost+Ridge
NDUFA11	glmBoost+Ridge
OXSM	glmBoost+Ridge
RPN1	glmBoost+Ridge
SLC3A2	glmBoost+Ridge
SLC7A11	glmBoost+Ridge
ACTB	glmBoost+Stepglm[backward]
ACTN4	glmBoost+Stepglm[backward]
FLNA	glmBoost+Stepglm[backward]
FLNB	glmBoost+Stepglm[backward]
INF2	glmBoost+Stepglm[backward]
IQGAP1	glmBoost+Stepglm[backward]
LRPPRC	glmBoost+Stepglm[backward]
MYH10	glmBoost+Stepglm[backward]
NDUFA11	glmBoost+Stepglm[backward]
RPN1	glmBoost+Stepglm[backward]
SLC3A2	glmBoost+Stepglm[backward]
ACTB	glmBoost+Stepglm[both]
ACTN4	glmBoost+Stepglm[both]
FLNA	glmBoost+Stepglm[both]
FLNB	glmBoost+Stepglm[both]
INF2	glmBoost+Stepglm[both]
IQGAP1	glmBoost+Stepglm[both]
LRPPRC	glmBoost+Stepglm[both]
MYH10	glmBoost+Stepglm[both]
NDUFA11	glmBoost+Stepglm[both]
RPN1	glmBoost+Stepglm[both]
SLC3A2	glmBoost+Stepglm[both]
ACTB	glmBoost+Stepglm[forward]
ACTN4	glmBoost+Stepglm[forward]
CAPZB	glmBoost+Stepglm[forward]
DSTN	glmBoost+Stepglm[forward]
FLNA	glmBoost+Stepglm[forward]
FLNB	glmBoost+Stepglm[forward]
INF2	glmBoost+Stepglm[forward]
IQGAP1	glmBoost+Stepglm[forward]
LRPPRC	glmBoost+Stepglm[forward]
MYH10	glmBoost+Stepglm[forward]
NDUFA11	glmBoost+Stepglm[forward]
OXSM	glmBoost+Stepglm[forward]
RPN1	glmBoost+Stepglm[forward]
SLC3A2	glmBoost+Stepglm[forward]
SLC7A11	glmBoost+Stepglm[forward]
ACTB	glmBoost+SVM
ACTN4	glmBoost+SVM
CAPZB	glmBoost+SVM
DSTN	glmBoost+SVM
FLNA	glmBoost+SVM
FLNB	glmBoost+SVM
INF2	glmBoost+SVM
IQGAP1	glmBoost+SVM
LRPPRC	glmBoost+SVM
MYH10	glmBoost+SVM
NDUFA11	glmBoost+SVM
OXSM	glmBoost+SVM
RPN1	glmBoost+SVM
SLC3A2	glmBoost+SVM
SLC7A11	glmBoost+SVM
ACTB	glmBoost+XGBoost
ACTN4	glmBoost+XGBoost
CAPZB	glmBoost+XGBoost
DSTN	glmBoost+XGBoost
FLNA	glmBoost+XGBoost
FLNB	glmBoost+XGBoost
INF2	glmBoost+XGBoost
IQGAP1	glmBoost+XGBoost
LRPPRC	glmBoost+XGBoost
MYH10	glmBoost+XGBoost
NDUFA11	glmBoost+XGBoost
OXSM	glmBoost+XGBoost
RPN1	glmBoost+XGBoost
SLC3A2	glmBoost+XGBoost
SLC7A11	glmBoost+XGBoost
ACTB	Lasso
ACTN4	Lasso
CAPZB	Lasso
CD2AP	Lasso
DSTN	Lasso
FLNA	Lasso
FLNB	Lasso
GYS1	Lasso
INF2	Lasso
IQGAP1	Lasso
LRPPRC	Lasso
MYH10	Lasso
NCKAP1	Lasso
NDUFA11	Lasso
NDUFS1	Lasso
NUBPL	Lasso
OXSM	Lasso
RPN1	Lasso
SLC3A2	Lasso
SLC7A11	Lasso
NDUFA11	Lasso+GBM
GYS1	Lasso+GBM
CAPZB	Lasso+GBM
FLNB	Lasso+GBM
SLC3A2	Lasso+GBM
ACTB	Lasso+GBM
INF2	Lasso+GBM
NUBPL	Lasso+GBM
ACTN4	Lasso+GBM
DSTN	Lasso+GBM
MYH10	Lasso+GBM
SLC7A11	Lasso+GBM
LRPPRC	Lasso+GBM
RPN1	Lasso+GBM
FLNA	Lasso+GBM
OXSM	Lasso+GBM
CD2AP	Lasso+GBM
IQGAP1	Lasso+GBM
NCKAP1	Lasso+GBM
NDUFS1	Lasso+GBM
ACTB	Lasso+glmBoost
ACTN4	Lasso+glmBoost
CAPZB	Lasso+glmBoost
DSTN	Lasso+glmBoost
FLNA	Lasso+glmBoost
FLNB	Lasso+glmBoost
INF2	Lasso+glmBoost
IQGAP1	Lasso+glmBoost
LRPPRC	Lasso+glmBoost
MYH10	Lasso+glmBoost
NDUFA11	Lasso+glmBoost
OXSM	Lasso+glmBoost
RPN1	Lasso+glmBoost
SLC3A2	Lasso+glmBoost
SLC7A11	Lasso+glmBoost
ACTB	Lasso+LDA
ACTN4	Lasso+LDA
CAPZB	Lasso+LDA
CD2AP	Lasso+LDA
DSTN	Lasso+LDA
FLNA	Lasso+LDA
FLNB	Lasso+LDA
GYS1	Lasso+LDA
INF2	Lasso+LDA
IQGAP1	Lasso+LDA
LRPPRC	Lasso+LDA
MYH10	Lasso+LDA
NCKAP1	Lasso+LDA
NDUFA11	Lasso+LDA
NDUFS1	Lasso+LDA
NUBPL	Lasso+LDA
OXSM	Lasso+LDA
RPN1	Lasso+LDA
SLC3A2	Lasso+LDA
SLC7A11	Lasso+LDA
ACTB	Lasso+NaiveBayes
ACTN4	Lasso+NaiveBayes
CAPZB	Lasso+NaiveBayes
CD2AP	Lasso+NaiveBayes
DSTN	Lasso+NaiveBayes
FLNA	Lasso+NaiveBayes
FLNB	Lasso+NaiveBayes
GYS1	Lasso+NaiveBayes
INF2	Lasso+NaiveBayes
IQGAP1	Lasso+NaiveBayes
LRPPRC	Lasso+NaiveBayes
MYH10	Lasso+NaiveBayes
NCKAP1	Lasso+NaiveBayes
NDUFA11	Lasso+NaiveBayes
NDUFS1	Lasso+NaiveBayes
NUBPL	Lasso+NaiveBayes
OXSM	Lasso+NaiveBayes
RPN1	Lasso+NaiveBayes
SLC3A2	Lasso+NaiveBayes
SLC7A11	Lasso+NaiveBayes
ACTB	Lasso+plsRglm
ACTN4	Lasso+plsRglm
DSTN	Lasso+plsRglm
FLNA	Lasso+plsRglm
INF2	Lasso+plsRglm
MYH9	Lasso+plsRglm
RPN1	Lasso+plsRglm
SLC3A2	Lasso+plsRglm
ACTB	Lasso+Stepglm[backward]
ACTN4	Lasso+Stepglm[backward]
FLNA	Lasso+Stepglm[backward]
FLNB	Lasso+Stepglm[backward]
GYS1	Lasso+Stepglm[backward]
INF2	Lasso+Stepglm[backward]
IQGAP1	Lasso+Stepglm[backward]
LRPPRC	Lasso+Stepglm[backward]
MYH10	Lasso+Stepglm[backward]
NCKAP1	Lasso+Stepglm[backward]
NDUFA11	Lasso+Stepglm[backward]
RPN1	Lasso+Stepglm[backward]
SLC3A2	Lasso+Stepglm[backward]
ACTB	Lasso+Stepglm[both]
ACTN4	Lasso+Stepglm[both]
FLNA	Lasso+Stepglm[both]
FLNB	Lasso+Stepglm[both]
GYS1	Lasso+Stepglm[both]
INF2	Lasso+Stepglm[both]
IQGAP1	Lasso+Stepglm[both]
LRPPRC	Lasso+Stepglm[both]
MYH10	Lasso+Stepglm[both]
NCKAP1	Lasso+Stepglm[both]
NDUFA11	Lasso+Stepglm[both]
RPN1	Lasso+Stepglm[both]
SLC3A2	Lasso+Stepglm[both]
ACTB	Lasso+Stepglm[forward]
ACTN4	Lasso+Stepglm[forward]
CAPZB	Lasso+Stepglm[forward]
CD2AP	Lasso+Stepglm[forward]
DSTN	Lasso+Stepglm[forward]
FLNA	Lasso+Stepglm[forward]
FLNB	Lasso+Stepglm[forward]
GYS1	Lasso+Stepglm[forward]
INF2	Lasso+Stepglm[forward]
IQGAP1	Lasso+Stepglm[forward]
LRPPRC	Lasso+Stepglm[forward]
MYH10	Lasso+Stepglm[forward]
NCKAP1	Lasso+Stepglm[forward]
NDUFA11	Lasso+Stepglm[forward]
NDUFS1	Lasso+Stepglm[forward]
NUBPL	Lasso+Stepglm[forward]
OXSM	Lasso+Stepglm[forward]
RPN1	Lasso+Stepglm[forward]
SLC3A2	Lasso+Stepglm[forward]
SLC7A11	Lasso+Stepglm[forward]
ACTB	Lasso+SVM
ACTN4	Lasso+SVM
CAPZB	Lasso+SVM
CD2AP	Lasso+SVM
DSTN	Lasso+SVM
FLNA	Lasso+SVM
FLNB	Lasso+SVM
GYS1	Lasso+SVM
INF2	Lasso+SVM
IQGAP1	Lasso+SVM
LRPPRC	Lasso+SVM
MYH10	Lasso+SVM
NCKAP1	Lasso+SVM
NDUFA11	Lasso+SVM
NDUFS1	Lasso+SVM
NUBPL	Lasso+SVM
OXSM	Lasso+SVM
RPN1	Lasso+SVM
SLC3A2	Lasso+SVM
SLC7A11	Lasso+SVM
ACTB	Lasso+XGBoost
ACTN4	Lasso+XGBoost
CAPZB	Lasso+XGBoost
CD2AP	Lasso+XGBoost
DSTN	Lasso+XGBoost
FLNA	Lasso+XGBoost
FLNB	Lasso+XGBoost
GYS1	Lasso+XGBoost
INF2	Lasso+XGBoost
IQGAP1	Lasso+XGBoost
LRPPRC	Lasso+XGBoost
MYH10	Lasso+XGBoost
NCKAP1	Lasso+XGBoost
NDUFA11	Lasso+XGBoost
NDUFS1	Lasso+XGBoost
NUBPL	Lasso+XGBoost
OXSM	Lasso+XGBoost
RPN1	Lasso+XGBoost
SLC3A2	Lasso+XGBoost
SLC7A11	Lasso+XGBoost
ACTB	LDA
ACTN4	LDA
CAPZB	LDA
CD2AP	LDA
DSTN	LDA
FLNA	LDA
FLNB	LDA
GYS1	LDA
INF2	LDA
IQGAP1	LDA
LRPPRC	LDA
MYH10	LDA
MYH9	LDA
MYL6	LDA
NCKAP1	LDA
NDUFA11	LDA
NDUFS1	LDA
NUBPL	LDA
OXSM	LDA
PDLIM1	LDA
RPN1	LDA
SLC3A2	LDA
SLC7A11	LDA
TLN1	LDA
ACTB	NaiveBayes
ACTN4	NaiveBayes
CAPZB	NaiveBayes
CD2AP	NaiveBayes
DSTN	NaiveBayes
FLNA	NaiveBayes
FLNB	NaiveBayes
GYS1	NaiveBayes
INF2	NaiveBayes
IQGAP1	NaiveBayes
LRPPRC	NaiveBayes
MYH10	NaiveBayes
MYH9	NaiveBayes
MYL6	NaiveBayes
NCKAP1	NaiveBayes
NDUFA11	NaiveBayes
NDUFS1	NaiveBayes
NUBPL	NaiveBayes
OXSM	NaiveBayes
PDLIM1	NaiveBayes
RPN1	NaiveBayes
SLC3A2	NaiveBayes
SLC7A11	NaiveBayes
TLN1	NaiveBayes
ACTB	plsRglm
ACTN4	plsRglm
DSTN	plsRglm
FLNA	plsRglm
INF2	plsRglm
MYH9	plsRglm
RPN1	plsRglm
SLC3A2	plsRglm
NDUFA11	RF+Enet[alpha=0.1]
GYS1	RF+Enet[alpha=0.1]
SLC3A2	RF+Enet[alpha=0.1]
CAPZB	RF+Enet[alpha=0.1]
FLNB	RF+Enet[alpha=0.1]
DSTN	RF+Enet[alpha=0.1]
INF2	RF+Enet[alpha=0.1]
PDLIM1	RF+Enet[alpha=0.1]
NDUFA11	RF+Enet[alpha=0.2]
GYS1	RF+Enet[alpha=0.2]
SLC3A2	RF+Enet[alpha=0.2]
CAPZB	RF+Enet[alpha=0.2]
FLNB	RF+Enet[alpha=0.2]
DSTN	RF+Enet[alpha=0.2]
INF2	RF+Enet[alpha=0.2]
PDLIM1	RF+Enet[alpha=0.2]
NDUFA11	RF+Enet[alpha=0.3]
GYS1	RF+Enet[alpha=0.3]
SLC3A2	RF+Enet[alpha=0.3]
CAPZB	RF+Enet[alpha=0.3]
FLNB	RF+Enet[alpha=0.3]
DSTN	RF+Enet[alpha=0.3]
INF2	RF+Enet[alpha=0.3]
PDLIM1	RF+Enet[alpha=0.3]
NDUFA11	RF+Enet[alpha=0.4]
GYS1	RF+Enet[alpha=0.4]
SLC3A2	RF+Enet[alpha=0.4]
CAPZB	RF+Enet[alpha=0.4]
FLNB	RF+Enet[alpha=0.4]
DSTN	RF+Enet[alpha=0.4]
INF2	RF+Enet[alpha=0.4]
PDLIM1	RF+Enet[alpha=0.4]
NDUFA11	RF+Enet[alpha=0.5]
GYS1	RF+Enet[alpha=0.5]
SLC3A2	RF+Enet[alpha=0.5]
CAPZB	RF+Enet[alpha=0.5]
FLNB	RF+Enet[alpha=0.5]
DSTN	RF+Enet[alpha=0.5]
INF2	RF+Enet[alpha=0.5]
PDLIM1	RF+Enet[alpha=0.5]
NDUFA11	RF+Enet[alpha=0.6]
GYS1	RF+Enet[alpha=0.6]
SLC3A2	RF+Enet[alpha=0.6]
CAPZB	RF+Enet[alpha=0.6]
FLNB	RF+Enet[alpha=0.6]
DSTN	RF+Enet[alpha=0.6]
INF2	RF+Enet[alpha=0.6]
PDLIM1	RF+Enet[alpha=0.6]
NDUFA11	RF+Enet[alpha=0.8]
GYS1	RF+Enet[alpha=0.8]
SLC3A2	RF+Enet[alpha=0.8]
CAPZB	RF+Enet[alpha=0.8]
FLNB	RF+Enet[alpha=0.8]
DSTN	RF+Enet[alpha=0.8]
INF2	RF+Enet[alpha=0.8]
PDLIM1	RF+Enet[alpha=0.8]
NDUFA11	RF+Enet[alpha=0.9]
GYS1	RF+Enet[alpha=0.9]
SLC3A2	RF+Enet[alpha=0.9]
CAPZB	RF+Enet[alpha=0.9]
FLNB	RF+Enet[alpha=0.9]
DSTN	RF+Enet[alpha=0.9]
INF2	RF+Enet[alpha=0.9]
PDLIM1	RF+Enet[alpha=0.9]
FLNB	RF+GBM
NDUFA11	RF+GBM
GYS1	RF+GBM
CAPZB	RF+GBM
MYL6	RF+GBM
NUBPL	RF+GBM
SLC3A2	RF+GBM
INF2	RF+GBM
DSTN	RF+GBM
PDLIM1	RF+GBM
NDUFA11	RF+glmBoost
GYS1	RF+glmBoost
SLC3A2	RF+glmBoost
CAPZB	RF+glmBoost
FLNB	RF+glmBoost
DSTN	RF+glmBoost
INF2	RF+glmBoost
PDLIM1	RF+glmBoost
NDUFA11	RF+Lasso
GYS1	RF+Lasso
SLC3A2	RF+Lasso
CAPZB	RF+Lasso
FLNB	RF+Lasso
DSTN	RF+Lasso
INF2	RF+Lasso
PDLIM1	RF+Lasso
NDUFA11	RF+LDA
GYS1	RF+LDA
NUBPL	RF+LDA
SLC3A2	RF+LDA
CAPZB	RF+LDA
FLNB	RF+LDA
MYL6	RF+LDA
DSTN	RF+LDA
INF2	RF+LDA
PDLIM1	RF+LDA
NDUFA11	RF+NaiveBayes
GYS1	RF+NaiveBayes
NUBPL	RF+NaiveBayes
SLC3A2	RF+NaiveBayes
CAPZB	RF+NaiveBayes
FLNB	RF+NaiveBayes
MYL6	RF+NaiveBayes
DSTN	RF+NaiveBayes
INF2	RF+NaiveBayes
PDLIM1	RF+NaiveBayes
ACTB	RF+plsRglm
ACTN4	RF+plsRglm
DSTN	RF+plsRglm
FLNA	RF+plsRglm
INF2	RF+plsRglm
MYH9	RF+plsRglm
RPN1	RF+plsRglm
SLC3A2	RF+plsRglm
NDUFA11	RF+Ridge
GYS1	RF+Ridge
NUBPL	RF+Ridge
SLC3A2	RF+Ridge
CAPZB	RF+Ridge
FLNB	RF+Ridge
MYL6	RF+Ridge
DSTN	RF+Ridge
INF2	RF+Ridge
PDLIM1	RF+Ridge
NDUFA11	RF+Stepglm[backward]
SLC3A2	RF+Stepglm[backward]
CAPZB	RF+Stepglm[backward]
FLNB	RF+Stepglm[backward]
DSTN	RF+Stepglm[backward]
INF2	RF+Stepglm[backward]
NDUFA11	RF+Stepglm[both]
SLC3A2	RF+Stepglm[both]
CAPZB	RF+Stepglm[both]
FLNB	RF+Stepglm[both]
DSTN	RF+Stepglm[both]
INF2	RF+Stepglm[both]
NDUFA11	RF+Stepglm[forward]
GYS1	RF+Stepglm[forward]
NUBPL	RF+Stepglm[forward]
SLC3A2	RF+Stepglm[forward]
CAPZB	RF+Stepglm[forward]
FLNB	RF+Stepglm[forward]
MYL6	RF+Stepglm[forward]
DSTN	RF+Stepglm[forward]
INF2	RF+Stepglm[forward]
PDLIM1	RF+Stepglm[forward]
NDUFA11	RF+SVM
GYS1	RF+SVM
NUBPL	RF+SVM
SLC3A2	RF+SVM
CAPZB	RF+SVM
FLNB	RF+SVM
MYL6	RF+SVM
DSTN	RF+SVM
INF2	RF+SVM
PDLIM1	RF+SVM
NDUFA11	RF+XGBoost
GYS1	RF+XGBoost
NUBPL	RF+XGBoost
SLC3A2	RF+XGBoost
CAPZB	RF+XGBoost
FLNB	RF+XGBoost
MYL6	RF+XGBoost
DSTN	RF+XGBoost
INF2	RF+XGBoost
PDLIM1	RF+XGBoost
ACTB	Ridge
ACTN4	Ridge
CAPZB	Ridge
CD2AP	Ridge
DSTN	Ridge
FLNA	Ridge
FLNB	Ridge
GYS1	Ridge
INF2	Ridge
IQGAP1	Ridge
LRPPRC	Ridge
MYH10	Ridge
MYH9	Ridge
MYL6	Ridge
NCKAP1	Ridge
NDUFA11	Ridge
NDUFS1	Ridge
NUBPL	Ridge
OXSM	Ridge
PDLIM1	Ridge
RPN1	Ridge
SLC3A2	Ridge
SLC7A11	Ridge
TLN1	Ridge
ACTB	Stepglm[backward]
ACTN4	Stepglm[backward]
FLNA	Stepglm[backward]
FLNB	Stepglm[backward]
GYS1	Stepglm[backward]
INF2	Stepglm[backward]
IQGAP1	Stepglm[backward]
LRPPRC	Stepglm[backward]
MYH10	Stepglm[backward]
NCKAP1	Stepglm[backward]
NDUFA11	Stepglm[backward]
RPN1	Stepglm[backward]
SLC3A2	Stepglm[backward]
ACTB	Stepglm[backward]+Enet[alpha=0.1]
ACTN4	Stepglm[backward]+Enet[alpha=0.1]
FLNA	Stepglm[backward]+Enet[alpha=0.1]
FLNB	Stepglm[backward]+Enet[alpha=0.1]
GYS1	Stepglm[backward]+Enet[alpha=0.1]
INF2	Stepglm[backward]+Enet[alpha=0.1]
IQGAP1	Stepglm[backward]+Enet[alpha=0.1]
LRPPRC	Stepglm[backward]+Enet[alpha=0.1]
MYH10	Stepglm[backward]+Enet[alpha=0.1]
NCKAP1	Stepglm[backward]+Enet[alpha=0.1]
NDUFA11	Stepglm[backward]+Enet[alpha=0.1]
RPN1	Stepglm[backward]+Enet[alpha=0.1]
SLC3A2	Stepglm[backward]+Enet[alpha=0.1]
ACTB	Stepglm[backward]+Enet[alpha=0.2]
ACTN4	Stepglm[backward]+Enet[alpha=0.2]
FLNA	Stepglm[backward]+Enet[alpha=0.2]
FLNB	Stepglm[backward]+Enet[alpha=0.2]
GYS1	Stepglm[backward]+Enet[alpha=0.2]
INF2	Stepglm[backward]+Enet[alpha=0.2]
IQGAP1	Stepglm[backward]+Enet[alpha=0.2]
LRPPRC	Stepglm[backward]+Enet[alpha=0.2]
MYH10	Stepglm[backward]+Enet[alpha=0.2]
NCKAP1	Stepglm[backward]+Enet[alpha=0.2]
NDUFA11	Stepglm[backward]+Enet[alpha=0.2]
RPN1	Stepglm[backward]+Enet[alpha=0.2]
SLC3A2	Stepglm[backward]+Enet[alpha=0.2]
ACTB	Stepglm[backward]+Enet[alpha=0.3]
ACTN4	Stepglm[backward]+Enet[alpha=0.3]
FLNA	Stepglm[backward]+Enet[alpha=0.3]
FLNB	Stepglm[backward]+Enet[alpha=0.3]
GYS1	Stepglm[backward]+Enet[alpha=0.3]
INF2	Stepglm[backward]+Enet[alpha=0.3]
IQGAP1	Stepglm[backward]+Enet[alpha=0.3]
LRPPRC	Stepglm[backward]+Enet[alpha=0.3]
MYH10	Stepglm[backward]+Enet[alpha=0.3]
NCKAP1	Stepglm[backward]+Enet[alpha=0.3]
NDUFA11	Stepglm[backward]+Enet[alpha=0.3]
RPN1	Stepglm[backward]+Enet[alpha=0.3]
SLC3A2	Stepglm[backward]+Enet[alpha=0.3]
ACTB	Stepglm[backward]+Enet[alpha=0.4]
ACTN4	Stepglm[backward]+Enet[alpha=0.4]
FLNA	Stepglm[backward]+Enet[alpha=0.4]
FLNB	Stepglm[backward]+Enet[alpha=0.4]
GYS1	Stepglm[backward]+Enet[alpha=0.4]
INF2	Stepglm[backward]+Enet[alpha=0.4]
IQGAP1	Stepglm[backward]+Enet[alpha=0.4]
LRPPRC	Stepglm[backward]+Enet[alpha=0.4]
MYH10	Stepglm[backward]+Enet[alpha=0.4]
NCKAP1	Stepglm[backward]+Enet[alpha=0.4]
NDUFA11	Stepglm[backward]+Enet[alpha=0.4]
RPN1	Stepglm[backward]+Enet[alpha=0.4]
SLC3A2	Stepglm[backward]+Enet[alpha=0.4]
ACTB	Stepglm[backward]+Enet[alpha=0.5]
ACTN4	Stepglm[backward]+Enet[alpha=0.5]
FLNA	Stepglm[backward]+Enet[alpha=0.5]
FLNB	Stepglm[backward]+Enet[alpha=0.5]
GYS1	Stepglm[backward]+Enet[alpha=0.5]
INF2	Stepglm[backward]+Enet[alpha=0.5]
IQGAP1	Stepglm[backward]+Enet[alpha=0.5]
LRPPRC	Stepglm[backward]+Enet[alpha=0.5]
MYH10	Stepglm[backward]+Enet[alpha=0.5]
NCKAP1	Stepglm[backward]+Enet[alpha=0.5]
NDUFA11	Stepglm[backward]+Enet[alpha=0.5]
RPN1	Stepglm[backward]+Enet[alpha=0.5]
SLC3A2	Stepglm[backward]+Enet[alpha=0.5]
ACTB	Stepglm[backward]+Enet[alpha=0.6]
ACTN4	Stepglm[backward]+Enet[alpha=0.6]
FLNA	Stepglm[backward]+Enet[alpha=0.6]
FLNB	Stepglm[backward]+Enet[alpha=0.6]
GYS1	Stepglm[backward]+Enet[alpha=0.6]
INF2	Stepglm[backward]+Enet[alpha=0.6]
IQGAP1	Stepglm[backward]+Enet[alpha=0.6]
LRPPRC	Stepglm[backward]+Enet[alpha=0.6]
MYH10	Stepglm[backward]+Enet[alpha=0.6]
NCKAP1	Stepglm[backward]+Enet[alpha=0.6]
NDUFA11	Stepglm[backward]+Enet[alpha=0.6]
RPN1	Stepglm[backward]+Enet[alpha=0.6]
SLC3A2	Stepglm[backward]+Enet[alpha=0.6]
ACTB	Stepglm[backward]+Enet[alpha=0.7]
ACTN4	Stepglm[backward]+Enet[alpha=0.7]
FLNA	Stepglm[backward]+Enet[alpha=0.7]
FLNB	Stepglm[backward]+Enet[alpha=0.7]
GYS1	Stepglm[backward]+Enet[alpha=0.7]
INF2	Stepglm[backward]+Enet[alpha=0.7]
IQGAP1	Stepglm[backward]+Enet[alpha=0.7]
LRPPRC	Stepglm[backward]+Enet[alpha=0.7]
MYH10	Stepglm[backward]+Enet[alpha=0.7]
NCKAP1	Stepglm[backward]+Enet[alpha=0.7]
NDUFA11	Stepglm[backward]+Enet[alpha=0.7]
RPN1	Stepglm[backward]+Enet[alpha=0.7]
SLC3A2	Stepglm[backward]+Enet[alpha=0.7]
ACTB	Stepglm[backward]+Enet[alpha=0.8]
ACTN4	Stepglm[backward]+Enet[alpha=0.8]
FLNA	Stepglm[backward]+Enet[alpha=0.8]
FLNB	Stepglm[backward]+Enet[alpha=0.8]
GYS1	Stepglm[backward]+Enet[alpha=0.8]
INF2	Stepglm[backward]+Enet[alpha=0.8]
IQGAP1	Stepglm[backward]+Enet[alpha=0.8]
LRPPRC	Stepglm[backward]+Enet[alpha=0.8]
MYH10	Stepglm[backward]+Enet[alpha=0.8]
NCKAP1	Stepglm[backward]+Enet[alpha=0.8]
NDUFA11	Stepglm[backward]+Enet[alpha=0.8]
RPN1	Stepglm[backward]+Enet[alpha=0.8]
SLC3A2	Stepglm[backward]+Enet[alpha=0.8]
ACTB	Stepglm[backward]+Enet[alpha=0.9]
ACTN4	Stepglm[backward]+Enet[alpha=0.9]
FLNA	Stepglm[backward]+Enet[alpha=0.9]
FLNB	Stepglm[backward]+Enet[alpha=0.9]
GYS1	Stepglm[backward]+Enet[alpha=0.9]
INF2	Stepglm[backward]+Enet[alpha=0.9]
IQGAP1	Stepglm[backward]+Enet[alpha=0.9]
LRPPRC	Stepglm[backward]+Enet[alpha=0.9]
MYH10	Stepglm[backward]+Enet[alpha=0.9]
NCKAP1	Stepglm[backward]+Enet[alpha=0.9]
NDUFA11	Stepglm[backward]+Enet[alpha=0.9]
RPN1	Stepglm[backward]+Enet[alpha=0.9]
SLC3A2	Stepglm[backward]+Enet[alpha=0.9]
NDUFA11	Stepglm[backward]+GBM
GYS1	Stepglm[backward]+GBM
FLNB	Stepglm[backward]+GBM
INF2	Stepglm[backward]+GBM
SLC3A2	Stepglm[backward]+GBM
MYH10	Stepglm[backward]+GBM
FLNA	Stepglm[backward]+GBM
ACTB	Stepglm[backward]+GBM
LRPPRC	Stepglm[backward]+GBM
ACTN4	Stepglm[backward]+GBM
RPN1	Stepglm[backward]+GBM
NCKAP1	Stepglm[backward]+GBM
IQGAP1	Stepglm[backward]+GBM
ACTB	Stepglm[backward]+glmBoost
ACTN4	Stepglm[backward]+glmBoost
FLNA	Stepglm[backward]+glmBoost
FLNB	Stepglm[backward]+glmBoost
GYS1	Stepglm[backward]+glmBoost
INF2	Stepglm[backward]+glmBoost
IQGAP1	Stepglm[backward]+glmBoost
LRPPRC	Stepglm[backward]+glmBoost
MYH10	Stepglm[backward]+glmBoost
NDUFA11	Stepglm[backward]+glmBoost
RPN1	Stepglm[backward]+glmBoost
SLC3A2	Stepglm[backward]+glmBoost
ACTB	Stepglm[backward]+Lasso
ACTN4	Stepglm[backward]+Lasso
FLNA	Stepglm[backward]+Lasso
FLNB	Stepglm[backward]+Lasso
GYS1	Stepglm[backward]+Lasso
INF2	Stepglm[backward]+Lasso
IQGAP1	Stepglm[backward]+Lasso
LRPPRC	Stepglm[backward]+Lasso
MYH10	Stepglm[backward]+Lasso
NCKAP1	Stepglm[backward]+Lasso
NDUFA11	Stepglm[backward]+Lasso
RPN1	Stepglm[backward]+Lasso
SLC3A2	Stepglm[backward]+Lasso
ACTB	Stepglm[backward]+LDA
ACTN4	Stepglm[backward]+LDA
FLNA	Stepglm[backward]+LDA
FLNB	Stepglm[backward]+LDA
GYS1	Stepglm[backward]+LDA
INF2	Stepglm[backward]+LDA
IQGAP1	Stepglm[backward]+LDA
LRPPRC	Stepglm[backward]+LDA
MYH10	Stepglm[backward]+LDA
NCKAP1	Stepglm[backward]+LDA
NDUFA11	Stepglm[backward]+LDA
RPN1	Stepglm[backward]+LDA
SLC3A2	Stepglm[backward]+LDA
ACTB	Stepglm[backward]+NaiveBayes
ACTN4	Stepglm[backward]+NaiveBayes
FLNA	Stepglm[backward]+NaiveBayes
FLNB	Stepglm[backward]+NaiveBayes
GYS1	Stepglm[backward]+NaiveBayes
INF2	Stepglm[backward]+NaiveBayes
IQGAP1	Stepglm[backward]+NaiveBayes
LRPPRC	Stepglm[backward]+NaiveBayes
MYH10	Stepglm[backward]+NaiveBayes
NCKAP1	Stepglm[backward]+NaiveBayes
NDUFA11	Stepglm[backward]+NaiveBayes
RPN1	Stepglm[backward]+NaiveBayes
SLC3A2	Stepglm[backward]+NaiveBayes
ACTB	Stepglm[backward]+plsRglm
ACTN4	Stepglm[backward]+plsRglm
DSTN	Stepglm[backward]+plsRglm
FLNA	Stepglm[backward]+plsRglm
INF2	Stepglm[backward]+plsRglm
MYH9	Stepglm[backward]+plsRglm
RPN1	Stepglm[backward]+plsRglm
SLC3A2	Stepglm[backward]+plsRglm
NDUFA11	Stepglm[backward]+RF
GYS1	Stepglm[backward]+RF
SLC3A2	Stepglm[backward]+RF
FLNB	Stepglm[backward]+RF
MYH10	Stepglm[backward]+RF
FLNA	Stepglm[backward]+RF
INF2	Stepglm[backward]+RF
ACTB	Stepglm[backward]+RF
LRPPRC	Stepglm[backward]+RF
RPN1	Stepglm[backward]+RF
NCKAP1	Stepglm[backward]+RF
ACTN4	Stepglm[backward]+RF
IQGAP1	Stepglm[backward]+RF
ACTB	Stepglm[backward]+Ridge
ACTN4	Stepglm[backward]+Ridge
FLNA	Stepglm[backward]+Ridge
FLNB	Stepglm[backward]+Ridge
GYS1	Stepglm[backward]+Ridge
INF2	Stepglm[backward]+Ridge
IQGAP1	Stepglm[backward]+Ridge
LRPPRC	Stepglm[backward]+Ridge
MYH10	Stepglm[backward]+Ridge
NCKAP1	Stepglm[backward]+Ridge
NDUFA11	Stepglm[backward]+Ridge
RPN1	Stepglm[backward]+Ridge
SLC3A2	Stepglm[backward]+Ridge
ACTB	Stepglm[backward]+SVM
ACTN4	Stepglm[backward]+SVM
FLNA	Stepglm[backward]+SVM
FLNB	Stepglm[backward]+SVM
GYS1	Stepglm[backward]+SVM
INF2	Stepglm[backward]+SVM
IQGAP1	Stepglm[backward]+SVM
LRPPRC	Stepglm[backward]+SVM
MYH10	Stepglm[backward]+SVM
NCKAP1	Stepglm[backward]+SVM
NDUFA11	Stepglm[backward]+SVM
RPN1	Stepglm[backward]+SVM
SLC3A2	Stepglm[backward]+SVM
ACTB	Stepglm[backward]+XGBoost
ACTN4	Stepglm[backward]+XGBoost
FLNA	Stepglm[backward]+XGBoost
FLNB	Stepglm[backward]+XGBoost
GYS1	Stepglm[backward]+XGBoost
INF2	Stepglm[backward]+XGBoost
IQGAP1	Stepglm[backward]+XGBoost
LRPPRC	Stepglm[backward]+XGBoost
MYH10	Stepglm[backward]+XGBoost
NCKAP1	Stepglm[backward]+XGBoost
NDUFA11	Stepglm[backward]+XGBoost
RPN1	Stepglm[backward]+XGBoost
SLC3A2	Stepglm[backward]+XGBoost
ACTB	Stepglm[both]
ACTN4	Stepglm[both]
FLNA	Stepglm[both]
FLNB	Stepglm[both]
GYS1	Stepglm[both]
INF2	Stepglm[both]
IQGAP1	Stepglm[both]
LRPPRC	Stepglm[both]
MYH10	Stepglm[both]
NCKAP1	Stepglm[both]
NDUFA11	Stepglm[both]
RPN1	Stepglm[both]
SLC3A2	Stepglm[both]
ACTB	Stepglm[both]+Enet[alpha=0.1]
ACTN4	Stepglm[both]+Enet[alpha=0.1]
FLNA	Stepglm[both]+Enet[alpha=0.1]
FLNB	Stepglm[both]+Enet[alpha=0.1]
GYS1	Stepglm[both]+Enet[alpha=0.1]
INF2	Stepglm[both]+Enet[alpha=0.1]
IQGAP1	Stepglm[both]+Enet[alpha=0.1]
LRPPRC	Stepglm[both]+Enet[alpha=0.1]
MYH10	Stepglm[both]+Enet[alpha=0.1]
NCKAP1	Stepglm[both]+Enet[alpha=0.1]
NDUFA11	Stepglm[both]+Enet[alpha=0.1]
RPN1	Stepglm[both]+Enet[alpha=0.1]
SLC3A2	Stepglm[both]+Enet[alpha=0.1]
ACTB	Stepglm[both]+Enet[alpha=0.2]
ACTN4	Stepglm[both]+Enet[alpha=0.2]
FLNA	Stepglm[both]+Enet[alpha=0.2]
FLNB	Stepglm[both]+Enet[alpha=0.2]
GYS1	Stepglm[both]+Enet[alpha=0.2]
INF2	Stepglm[both]+Enet[alpha=0.2]
IQGAP1	Stepglm[both]+Enet[alpha=0.2]
LRPPRC	Stepglm[both]+Enet[alpha=0.2]
MYH10	Stepglm[both]+Enet[alpha=0.2]
NCKAP1	Stepglm[both]+Enet[alpha=0.2]
NDUFA11	Stepglm[both]+Enet[alpha=0.2]
RPN1	Stepglm[both]+Enet[alpha=0.2]
SLC3A2	Stepglm[both]+Enet[alpha=0.2]
ACTB	Stepglm[both]+Enet[alpha=0.3]
ACTN4	Stepglm[both]+Enet[alpha=0.3]
FLNA	Stepglm[both]+Enet[alpha=0.3]
FLNB	Stepglm[both]+Enet[alpha=0.3]
GYS1	Stepglm[both]+Enet[alpha=0.3]
INF2	Stepglm[both]+Enet[alpha=0.3]
IQGAP1	Stepglm[both]+Enet[alpha=0.3]
LRPPRC	Stepglm[both]+Enet[alpha=0.3]
MYH10	Stepglm[both]+Enet[alpha=0.3]
NCKAP1	Stepglm[both]+Enet[alpha=0.3]
NDUFA11	Stepglm[both]+Enet[alpha=0.3]
RPN1	Stepglm[both]+Enet[alpha=0.3]
SLC3A2	Stepglm[both]+Enet[alpha=0.3]
ACTB	Stepglm[both]+Enet[alpha=0.4]
ACTN4	Stepglm[both]+Enet[alpha=0.4]
FLNA	Stepglm[both]+Enet[alpha=0.4]
FLNB	Stepglm[both]+Enet[alpha=0.4]
GYS1	Stepglm[both]+Enet[alpha=0.4]
INF2	Stepglm[both]+Enet[alpha=0.4]
IQGAP1	Stepglm[both]+Enet[alpha=0.4]
LRPPRC	Stepglm[both]+Enet[alpha=0.4]
MYH10	Stepglm[both]+Enet[alpha=0.4]
NCKAP1	Stepglm[both]+Enet[alpha=0.4]
NDUFA11	Stepglm[both]+Enet[alpha=0.4]
RPN1	Stepglm[both]+Enet[alpha=0.4]
SLC3A2	Stepglm[both]+Enet[alpha=0.4]
ACTB	Stepglm[both]+Enet[alpha=0.5]
ACTN4	Stepglm[both]+Enet[alpha=0.5]
FLNA	Stepglm[both]+Enet[alpha=0.5]
FLNB	Stepglm[both]+Enet[alpha=0.5]
GYS1	Stepglm[both]+Enet[alpha=0.5]
INF2	Stepglm[both]+Enet[alpha=0.5]
IQGAP1	Stepglm[both]+Enet[alpha=0.5]
LRPPRC	Stepglm[both]+Enet[alpha=0.5]
MYH10	Stepglm[both]+Enet[alpha=0.5]
NCKAP1	Stepglm[both]+Enet[alpha=0.5]
NDUFA11	Stepglm[both]+Enet[alpha=0.5]
RPN1	Stepglm[both]+Enet[alpha=0.5]
SLC3A2	Stepglm[both]+Enet[alpha=0.5]
ACTB	Stepglm[both]+Enet[alpha=0.6]
ACTN4	Stepglm[both]+Enet[alpha=0.6]
FLNA	Stepglm[both]+Enet[alpha=0.6]
FLNB	Stepglm[both]+Enet[alpha=0.6]
GYS1	Stepglm[both]+Enet[alpha=0.6]
INF2	Stepglm[both]+Enet[alpha=0.6]
IQGAP1	Stepglm[both]+Enet[alpha=0.6]
LRPPRC	Stepglm[both]+Enet[alpha=0.6]
MYH10	Stepglm[both]+Enet[alpha=0.6]
NCKAP1	Stepglm[both]+Enet[alpha=0.6]
NDUFA11	Stepglm[both]+Enet[alpha=0.6]
RPN1	Stepglm[both]+Enet[alpha=0.6]
SLC3A2	Stepglm[both]+Enet[alpha=0.6]
ACTB	Stepglm[both]+Enet[alpha=0.7]
ACTN4	Stepglm[both]+Enet[alpha=0.7]
FLNA	Stepglm[both]+Enet[alpha=0.7]
FLNB	Stepglm[both]+Enet[alpha=0.7]
GYS1	Stepglm[both]+Enet[alpha=0.7]
INF2	Stepglm[both]+Enet[alpha=0.7]
IQGAP1	Stepglm[both]+Enet[alpha=0.7]
LRPPRC	Stepglm[both]+Enet[alpha=0.7]
MYH10	Stepglm[both]+Enet[alpha=0.7]
NCKAP1	Stepglm[both]+Enet[alpha=0.7]
NDUFA11	Stepglm[both]+Enet[alpha=0.7]
RPN1	Stepglm[both]+Enet[alpha=0.7]
SLC3A2	Stepglm[both]+Enet[alpha=0.7]
ACTB	Stepglm[both]+Enet[alpha=0.8]
ACTN4	Stepglm[both]+Enet[alpha=0.8]
FLNA	Stepglm[both]+Enet[alpha=0.8]
FLNB	Stepglm[both]+Enet[alpha=0.8]
GYS1	Stepglm[both]+Enet[alpha=0.8]
INF2	Stepglm[both]+Enet[alpha=0.8]
IQGAP1	Stepglm[both]+Enet[alpha=0.8]
LRPPRC	Stepglm[both]+Enet[alpha=0.8]
MYH10	Stepglm[both]+Enet[alpha=0.8]
NCKAP1	Stepglm[both]+Enet[alpha=0.8]
NDUFA11	Stepglm[both]+Enet[alpha=0.8]
RPN1	Stepglm[both]+Enet[alpha=0.8]
SLC3A2	Stepglm[both]+Enet[alpha=0.8]
ACTB	Stepglm[both]+Enet[alpha=0.9]
ACTN4	Stepglm[both]+Enet[alpha=0.9]
FLNA	Stepglm[both]+Enet[alpha=0.9]
FLNB	Stepglm[both]+Enet[alpha=0.9]
GYS1	Stepglm[both]+Enet[alpha=0.9]
INF2	Stepglm[both]+Enet[alpha=0.9]
IQGAP1	Stepglm[both]+Enet[alpha=0.9]
LRPPRC	Stepglm[both]+Enet[alpha=0.9]
MYH10	Stepglm[both]+Enet[alpha=0.9]
NCKAP1	Stepglm[both]+Enet[alpha=0.9]
NDUFA11	Stepglm[both]+Enet[alpha=0.9]
RPN1	Stepglm[both]+Enet[alpha=0.9]
SLC3A2	Stepglm[both]+Enet[alpha=0.9]
NDUFA11	Stepglm[both]+GBM
GYS1	Stepglm[both]+GBM
FLNB	Stepglm[both]+GBM
INF2	Stepglm[both]+GBM
SLC3A2	Stepglm[both]+GBM
MYH10	Stepglm[both]+GBM
FLNA	Stepglm[both]+GBM
LRPPRC	Stepglm[both]+GBM
ACTN4	Stepglm[both]+GBM
ACTB	Stepglm[both]+GBM
RPN1	Stepglm[both]+GBM
NCKAP1	Stepglm[both]+GBM
IQGAP1	Stepglm[both]+GBM
ACTB	Stepglm[both]+glmBoost
ACTN4	Stepglm[both]+glmBoost
FLNA	Stepglm[both]+glmBoost
FLNB	Stepglm[both]+glmBoost
GYS1	Stepglm[both]+glmBoost
INF2	Stepglm[both]+glmBoost
IQGAP1	Stepglm[both]+glmBoost
LRPPRC	Stepglm[both]+glmBoost
MYH10	Stepglm[both]+glmBoost
NDUFA11	Stepglm[both]+glmBoost
RPN1	Stepglm[both]+glmBoost
SLC3A2	Stepglm[both]+glmBoost
ACTB	Stepglm[both]+Lasso
ACTN4	Stepglm[both]+Lasso
FLNA	Stepglm[both]+Lasso
FLNB	Stepglm[both]+Lasso
GYS1	Stepglm[both]+Lasso
INF2	Stepglm[both]+Lasso
IQGAP1	Stepglm[both]+Lasso
LRPPRC	Stepglm[both]+Lasso
MYH10	Stepglm[both]+Lasso
NCKAP1	Stepglm[both]+Lasso
NDUFA11	Stepglm[both]+Lasso
RPN1	Stepglm[both]+Lasso
SLC3A2	Stepglm[both]+Lasso
ACTB	Stepglm[both]+LDA
ACTN4	Stepglm[both]+LDA
FLNA	Stepglm[both]+LDA
FLNB	Stepglm[both]+LDA
GYS1	Stepglm[both]+LDA
INF2	Stepglm[both]+LDA
IQGAP1	Stepglm[both]+LDA
LRPPRC	Stepglm[both]+LDA
MYH10	Stepglm[both]+LDA
NCKAP1	Stepglm[both]+LDA
NDUFA11	Stepglm[both]+LDA
RPN1	Stepglm[both]+LDA
SLC3A2	Stepglm[both]+LDA
ACTB	Stepglm[both]+NaiveBayes
ACTN4	Stepglm[both]+NaiveBayes
FLNA	Stepglm[both]+NaiveBayes
FLNB	Stepglm[both]+NaiveBayes
GYS1	Stepglm[both]+NaiveBayes
INF2	Stepglm[both]+NaiveBayes
IQGAP1	Stepglm[both]+NaiveBayes
LRPPRC	Stepglm[both]+NaiveBayes
MYH10	Stepglm[both]+NaiveBayes
NCKAP1	Stepglm[both]+NaiveBayes
NDUFA11	Stepglm[both]+NaiveBayes
RPN1	Stepglm[both]+NaiveBayes
SLC3A2	Stepglm[both]+NaiveBayes
ACTB	Stepglm[both]+plsRglm
ACTN4	Stepglm[both]+plsRglm
DSTN	Stepglm[both]+plsRglm
FLNA	Stepglm[both]+plsRglm
INF2	Stepglm[both]+plsRglm
MYH9	Stepglm[both]+plsRglm
RPN1	Stepglm[both]+plsRglm
SLC3A2	Stepglm[both]+plsRglm
NDUFA11	Stepglm[both]+RF
GYS1	Stepglm[both]+RF
SLC3A2	Stepglm[both]+RF
FLNB	Stepglm[both]+RF
FLNA	Stepglm[both]+RF
INF2	Stepglm[both]+RF
LRPPRC	Stepglm[both]+RF
MYH10	Stepglm[both]+RF
ACTB	Stepglm[both]+RF
RPN1	Stepglm[both]+RF
ACTN4	Stepglm[both]+RF
NCKAP1	Stepglm[both]+RF
IQGAP1	Stepglm[both]+RF
ACTB	Stepglm[both]+Ridge
ACTN4	Stepglm[both]+Ridge
FLNA	Stepglm[both]+Ridge
FLNB	Stepglm[both]+Ridge
GYS1	Stepglm[both]+Ridge
INF2	Stepglm[both]+Ridge
IQGAP1	Stepglm[both]+Ridge
LRPPRC	Stepglm[both]+Ridge
MYH10	Stepglm[both]+Ridge
NCKAP1	Stepglm[both]+Ridge
NDUFA11	Stepglm[both]+Ridge
RPN1	Stepglm[both]+Ridge
SLC3A2	Stepglm[both]+Ridge
ACTB	Stepglm[both]+SVM
ACTN4	Stepglm[both]+SVM
FLNA	Stepglm[both]+SVM
FLNB	Stepglm[both]+SVM
GYS1	Stepglm[both]+SVM
INF2	Stepglm[both]+SVM
IQGAP1	Stepglm[both]+SVM
LRPPRC	Stepglm[both]+SVM
MYH10	Stepglm[both]+SVM
NCKAP1	Stepglm[both]+SVM
NDUFA11	Stepglm[both]+SVM
RPN1	Stepglm[both]+SVM
SLC3A2	Stepglm[both]+SVM
ACTB	Stepglm[both]+XGBoost
ACTN4	Stepglm[both]+XGBoost
FLNA	Stepglm[both]+XGBoost
FLNB	Stepglm[both]+XGBoost
GYS1	Stepglm[both]+XGBoost
INF2	Stepglm[both]+XGBoost
IQGAP1	Stepglm[both]+XGBoost
LRPPRC	Stepglm[both]+XGBoost
MYH10	Stepglm[both]+XGBoost
NCKAP1	Stepglm[both]+XGBoost
NDUFA11	Stepglm[both]+XGBoost
RPN1	Stepglm[both]+XGBoost
SLC3A2	Stepglm[both]+XGBoost
ACTB	Stepglm[forward]
ACTN4	Stepglm[forward]
CAPZB	Stepglm[forward]
CD2AP	Stepglm[forward]
DSTN	Stepglm[forward]
FLNA	Stepglm[forward]
FLNB	Stepglm[forward]
GYS1	Stepglm[forward]
INF2	Stepglm[forward]
IQGAP1	Stepglm[forward]
LRPPRC	Stepglm[forward]
MYH10	Stepglm[forward]
MYH9	Stepglm[forward]
MYL6	Stepglm[forward]
NCKAP1	Stepglm[forward]
NDUFA11	Stepglm[forward]
NDUFS1	Stepglm[forward]
NUBPL	Stepglm[forward]
OXSM	Stepglm[forward]
PDLIM1	Stepglm[forward]
RPN1	Stepglm[forward]
SLC3A2	Stepglm[forward]
SLC7A11	Stepglm[forward]
TLN1	Stepglm[forward]
ACTB	SVM
ACTN4	SVM
CAPZB	SVM
CD2AP	SVM
DSTN	SVM
FLNA	SVM
FLNB	SVM
GYS1	SVM
INF2	SVM
IQGAP1	SVM
LRPPRC	SVM
MYH10	SVM
MYH9	SVM
MYL6	SVM
NCKAP1	SVM
NDUFA11	SVM
NDUFS1	SVM
NUBPL	SVM
OXSM	SVM
PDLIM1	SVM
RPN1	SVM
SLC3A2	SVM
SLC7A11	SVM
TLN1	SVM
ACTB	XGBoost
ACTN4	XGBoost
CAPZB	XGBoost
CD2AP	XGBoost
DSTN	XGBoost
FLNA	XGBoost
FLNB	XGBoost
GYS1	XGBoost
INF2	XGBoost
IQGAP1	XGBoost
LRPPRC	XGBoost
MYH10	XGBoost
MYH9	XGBoost
MYL6	XGBoost
NCKAP1	XGBoost
NDUFA11	XGBoost
NDUFS1	XGBoost
NUBPL	XGBoost
OXSM	XGBoost
PDLIM1	XGBoost
RPN1	XGBoost
SLC3A2	XGBoost
SLC7A11	XGBoost
TLN1	XGBoost

## Sheet: primer
Primer name	sequence（5'to3'）
FOXA1-F(homo)	CACTGCAATACTCGCCTTACG
FOXA1-R(homo)	AGGACGGGTCTGGAATACAC
SLC7A11-F(homo)	CCTGTTGTGTCCACCATCTC
SLC7A11-R(homo)	GATGAAGATTCCTGCTCCAATGA
SLC7A11-promotor-F(homo)	TCAATATCACCTCTCCTCCATCTC
SLC7A11-promotor-R(homo)	CACAACCACATGACTGAAGACA
GAPDH-F(homo)	CAGGACTGTGAAGATGCGGT
GAPDH-R(homo)	GCCTGTAGAAGGGAAACGCT

## Sheet: crispr
ID	Seq
sgRNA#1	CACCGGAATGTAGCGTCCAAATGC
sgRNA#2	CACCGTCCCGTTAACATTTCCCTG

## Sheet:  positive clone sequencing
Region Type	Results and analysis of positive clone sequencing
super enhancers -1	AGTGCAGGGGAAAGAATAGTAGACATAATAGCAACAGACATACAAACTAAAGAATTACAAAAACAAATTACAAAAATTCAAAATTTTCGGGTTTATTACAGGGACAGCAGAGATCCAGTTTGGTTAATTAAGGTACCGCTAGCGCTACCGGACTCAGGAGGGCCTATTTCCCATGATTCCTTCATATTTGCATATACGATACAAGGCTGTTAGAGAGATAATTAGAATTAATTTGACTGTAAACACAAAGATATTAGTACAAAATACGTGACGTAGAAAGTAATAATTTCTTGGGTAGTTTGCAGTTTTAAAATTATGTTTTAAAATGGACTATCATATGCTTACCGTAACTTGAAAGTATTTCGATTTCTTGGCTTTATATATCTTGTGGAAAGGACG…
super enhancers -2	CAGAGATCCAGTTTGGTTAATTAAGGTACCGCTAGCGCTACCGGACTCAGGAGGGCCTATTTCCCATGATTCCTTCATATTTGCATATACGATACAAGGCTGTTAGAGAGATAATTAGAATTAATTTGACTGTAAACACAAAGATATTAGTACAAAATACGTGACGTAGAAAGTAATAATTTCTTGGGTAGTTTGCAGTTTTAAAATTATGTTTTAAAATGGACTATCATATGCTTACCGTAACTTGAAAGTATTTCGATTTCTTGGCTTTATATATCTTGTGGAAAGGACGAAACACCGTGTGATCCCTCAATGTCAACGTTTTAGAGCTAGAAATAGCAAGTTAAAATAAGGCTAGTCCGTTATCAACTTGAAAAAGTGGCACCGAGTCGGTGCTTT…
super enhancers -3	TGCAGGGGAAAGAATAGTAGACATAATAGCAACAGACATACAAACTAAAGAATTACAAAAACAAATTACAAAAATTCAAAATTTTCGGGTTTATTACAGGGACAGCAGAGATCCAGTTTGGTTAATTAAGGTACCGCTAGCGCTACCGGACTCAGGAGGGCCTATTTCCCATGATTCCTTCATATTTGCATATACGATACAAGGCTGTTAGAGAGATAATTAGAATTAATTTGACTGTAAACACAAAGATATTAGTACAAAATACGTGACGTAGAAAGTAATAATTTCTTGGGTAGTTTGCAGTTTTAAAATTATGTTTTAAAATGGACTATCATATGCTTACCGTAACTTGAAAGTATTTCGATTTCTTGGCTTTATATATCTTGTGGAAAGGACGAA…
promoter region	TACAGTGCAGGGGAAAGAATAGTAGACATAATAGCAACAGACATACAAACTAAAGAATTACAAAAACAAATTACAAAAATTCAAAATTTTCGGGTTTATTACAGGGACAGCAGAGATCCAGTTTGGTTAATTAAGGTACCGCTAGCGCTACCGGACTCAGGAGGGCCTATTTCCCATGATTCCTTCATATTTGCATATACGATACAAGGCTGTTAGAGAGATAATTAGAATTAATTTGACTGTAAACACAAAGATATTAGTACAAAATACGTGACGTAGAAAGTAATAATTTCTTGGGTAGTTTGCAGTTTTAAAATTATGTTTTAAAATGGACTATCATATGCTTACCGTAACTTGAAAGTATTTCGATTTCTTGGCTTTATATATCTTGTGGAAAGG…

## Sheet: super-enhancer region
Region Type	Genomic location (hg38)	Target sequence 1	Target sequence 2	Target sequence 3	Target sequence 4
super enhancers -1	Chr14: 37583559-37585537	CTGCCCTCTTGATTGTACGG	GAGGAGGCGACATTCGTGTC	AACTGACCCGGGATATGAGC	GACTTTAAGGAGCTCTGCGG
super enhancers -2	Chr14: 37585874-37586620	TGTGATCCCTCAATGTCAAC	CTACTTTGGCCAGCATTGGA	AACTGACCCGGGATATGAGC	GACTTTAAGGAGCTCTGCGG
super enhancers -3	Chr14: 37587283-37589522	TGTGATCCCTCAATGTCAAC	CTACTTTGGCCAGCATTGGA	GAGAGTTCATGAGTCTCCGT	AGAAACGAAACTTAGCCATC
promoter region	Chr14: FOXA1 promoter	CGCCTCCGCGGGAAGTGAGC	CAACTGCACTTGCCTCGCAG	CACTGAAAGTCCCCCGGATC	CAATAACACCGAGCAAGACT

## Sheet: foxa1-slc7a11 binding site
ID	sequence
Molecular binding site 1	...GAAAGGAAACACTTG...
Molecular binding site 2	...ACAAGCACACACCAC...

[truncated: 3 more sheets: SEs-FOXA1-promoter, FOXA1-overexpression, 106 Metabolite]
